# Supplementary material for: Comparison of RNA-Seq by poly (A) capture, ribosomal RNA depletion, and DNA microarray for expression profiling
Source: BMC Genomics. 2014 Jun 2;15(1):419. doi: 10.1186/1471-2164-15-419 (PMC4070569; doi:10.1186/1471-2164-15-419)
Supplement: Supplementary file 4 — Additional file 4: Table S1: Comparison of the top 500 differentially expressed genes between Basal and Luminal tumors detected by mRNA-Seq, Ribo-Zero-Seq and DSN-Seq. The list of 307 differentially expressed genes that are identified SAM analysis in all the three protocols. (XLSX 55 KB) [file 12864_2014_6149_MOESM4_ESM.xlsx]

## Sheet: multiProtocol_PerouLab_44ln_Bas
	Supplemental Table 1. Comparison of the top 500 differentially expressed genes between Basal and Luminal tumors detected by mRNA-Seq, Ribo-Zero-Seq and DSN-Seq
	GeneID	Symbol	Gene name	mRNA-seq Score(d)	mRNA-seq Fold Change	mRNA-seq q-value(%)	DSN Score(d)	DSN Fold Change	DSN q-value(%)	Ribo-Zero Score(d)	Ribo-Zero Fold Change	Ribo-Zero q-value(%)
1	4661	MYT1	myelin transcription factor 1	11.5747	3.16491	0	3.0834	2.58671	15.9645	3.28538	2.66791	10.5472
2	8537	BCAS1	breast carcinoma amplified sequence 1	11.2455	3.29594	0	4.67371	3.63245	9.66023	5.50549	3.66525	3.47753
3	27202	GPR77	complement component 5a receptor 2	9.19002	2.64532	0	3.39625	3.2322	14.4183	6.25186	2.75433	3.47753
4	2900	GRIK4	glutamate receptor, ionotropic, kainate 4	8.7923	2.99585	0	5.61603	2.85674	5.03137	4.65606	2.9565	3.47753
5	2001	ELF5	E74-like factor 5 (ets domain transcription factor)	-10.8938	0.264631	0	-9.34047	0.229971	0	-10.7752	0.229113	0
6	10164	CHST4	carbohydrate (N-acetylglucosamine 6-O) sulfotransferase 4	-9.08453	0.185177	0	-3.19047	0.395666	15.9645	-4.23606	0.333471	10.4326
7	401535	C9orf170	chromosome 9 open reading frame 170	-7.49142	0.346906	0	-3.82151	0.359401	15.0941	-5.99056	0.441948	4.20964
8	771	CA12	carbonic anhydrase XII	6.78454	5.17027	4.79787	7.08119	5.26269	0	5.91168	5.622	3.47753
9	2674	GFRA1	GDNF family receptor alpha 1	6.54409	4.5927	4.79787	8.12978	4.75871	0	7.11661	4.78623	0
10	3899	AFF3	AF4/FMR2 family, member 3	6.35372	5.54529	4.79787	5.73239	5.99635	5.03137	5.97136	5.85571	3.47753
11	6532	SLC6A4	solute carrier family 6 (neurotransmitter transporter), member 4	5.9359	7.66102	4.79787	5.18327	5.98362	7.66685	5.71712	6.11043	3.47753
12	8614	STC2	stanniocalcin 2	5.92296	2.25466	4.79787	5.21369	2.29478	7.66685	4.07734	2.24364	7.71767
13	7033	TFF3	trefoil factor 3 (intestinal)	5.76672	7.46797	4.79787	7.81194	8.14877	0	4.53242	8.18008	6.66526
14	27019	DNAI1	dynein, axonemal, intermediate chain 1	5.50474	3.2105	4.79787	3.41641	3.07213	14.4183	4.55234	2.66119	6.66526
15	56132	PCDHB3	protocadherin beta 3	-6.60894	0.397932	5.82598	-3.88429	0.441033	15.0941	-4.65857	0.407588	7.71767
16	9132	KCNQ4	potassium voltage-gated channel, KQT-like subfamily, member 4	-6.32357	0.343913	5.82598	-3.98797	0.342299	15.0941	-4.20723	0.383995	10.4326
17	9333	TGM5	transglutaminase 5	-6.30905	0.381313	5.82598	-4.83555	0.371268	15.0941	-6.54651	0.365105	0
18	145837	LOC145837	NA	5.40454	3.02535	7.0925	3.65761	3.15718	14.4183	4.34829	3.36697	6.66526
19	79818	ZNF552	zinc finger protein 552	5.30036	2.59398	7.0925	5.48867	2.45763	5.03137	4.4085	2.36219	6.66526
20	9120	SLC16A6	solute carrier family 16, member 6	5.27343	3.30815	7.0925	6.66835	3.17944	5.03137	5.98415	3.14805	3.47753
21	127707	KLHDC7A	kelch domain containing 7A	5.14885	10.3022	7.0925	4.64229	8.84443	9.66023	4.25893	8.19143	6.80707
22	9498	SLC4A8	solute carrier family 4, sodium bicarbonate cotransporter, member 8	4.98525	3.09975	7.0925	7.04319	3.45479	0	5.06934	2.98826	3.47753
23	9687	GREB1	growth regulation by estrogen in breast cancer 1	4.92892	2.76586	7.0925	5.45338	2.98156	5.03137	4.85569	2.86569	3.47753
24	2099	ESR1	estrogen receptor 1	4.86019	5.43541	8.67699	6.26218	5.67783	5.03137	5.85942	5.19751	3.47753
25	9254	CACNA2D2	calcium channel, voltage-dependent, alpha 2/delta subunit 2	4.82473	2.13442	8.67699	4.8306	1.95328	9.66023	4.30491	1.9815	6.66526
26	84914	ZNF587	zinc finger protein 587	4.78616	1.78513	8.67699	4.19433	1.75861	14.4183	2.4727	1.63561	18.6044
27	79925	SPEF2	sperm flagellar 2	4.54641	1.9446	8.67699	5.51783	2.23497	5.03137	4.67155	2.05519	3.47753
28	26074	C20orf26	chromosome 20 open reading frame 26	4.5382	2.93769	8.67699	5.53964	3.77919	5.03137	4.28297	3.20934	6.80707
29	1345	COX6C	cytochrome c oxidase subunit VIc	4.53375	2.13914	8.67699	4.44045	2.20547	14.4183	3.86207	2.02985	10.4326
30	80736	SLC44A4	solute carrier family 44, member 4	4.45527	5.23263	8.67699	7.64768	6.87928	0	9.68135	6.93616	0
31	50810	HDGFRP3	NA	4.43396	1.60932	8.67699	4.0682	1.61319	14.4183	3.704	1.67888	10.4326
32	79624	C6orf211	chromosome 6 open reading frame 211	4.36581	1.92615	8.67699	4.01921	1.85793	14.4183	2.97988	1.82943	10.6038
33	273	AMPH	amphiphysin	4.31527	1.89461	8.67699	3.99527	2.07202	14.4183	4.26266	2.09555	6.80707
34	3760	KCNJ3	potassium inwardly-rectifying channel, subfamily J, member 3	4.30254	6.74111	8.67699	3.95364	7.73672	14.4183	3.44612	6.72811	10.4553
35	25800	SLC39A6	solute carrier family 39 (zinc transporter), member 6	4.3015	2.87555	8.67699	4.02851	2.80922	14.4183	4.0406	2.74582	7.71767
36	84612	PARD6B	par-6 family cell polarity regulator beta	4.29856	2.38982	8.67699	4.15186	2.37779	14.4183	4.56647	2.49379	6.66526
37	23105	FSTL4	follistatin-like 4	4.28697	3.61025	8.67699	3.66263	3.0428	14.4183	2.85896	2.49663	10.6038
38	55638	SYBU	syntabulin (syntaxin-interacting)	4.1971	2.37508	8.67699	4.2357	2.32551	14.4183	5.21502	2.66377	3.47753
39	158046	NXNL2	nucleoredoxin-like 2	4.15911	2.62298	8.67699	9.41128	3.78032	0	4.79306	3.5397	3.47753
40	79570	NKAIN1	Na+/K+ transporting ATPase interacting 1	4.12257	3.58351	8.67699	4.10974	3.6654	14.4183	4.1268	3.9605	6.80707
41	5860	QDPR	quinoid dihydropteridine reductase	4.11008	1.70871	8.67699	4.41709	1.77314	14.4183	2.61154	1.69859	15.5685
42	10551	AGR2	anterior gradient 2	4.05066	8.86074	8.67699	3.89337	12.6213	14.4183	4.5056	9.10079	6.66526
43	26996	GPR160	G protein-coupled receptor 160	4.00707	2.04606	8.67699	3.79763	1.90009	14.4183	3.6748	1.98435	10.4326
44	80139	ZNF703	zinc finger protein 703	3.96301	2.46024	8.67699	5.23464	2.66729	7.66685	3.60999	2.8569	10.4553
45	100127888	LOC100127888	NA	-5.55187	0.273758	11.652	-4.5498	0.299615	15.0941	-3.13813	0.429515	11.4262
46	29968	PSAT1	phosphoserine aminotransferase 1	-5.29986	0.387922	11.652	-6.28336	0.363509	15.0941	-4.78507	0.398991	6.80707
47	7368	UGT8	UDP glycosyltransferase 8	-5.25722	0.195896	11.652	-4.42431	0.164542	15.0941	-7.01839	0.176884	0
48	6542	SLC7A2	solute carrier family 7 (cationic amino acid transporter, y+ system), member 2	3.92758	3.04808	11.9627	4.28806	3.04843	14.4183	4.0994	3.18033	7.71767
49	5979	RET	ret proto-oncogene	3.86565	3.38968	11.9627	3.89372	3.29587	14.4183	5.80256	3.55455	3.47753
50	1767	DNAH5	dynein, axonemal, heavy chain 5	3.83221	2.74431	11.9627	4.07602	2.9129	14.4183	4.4367	2.8908	6.66526
51	11248	NXPH3	neurexophilin 3	3.83015	2.40127	11.9627	3.32954	2.282	15.1804	3.86231	2.33178	10.4326
52	23194	FBXL7	F-box and leucine-rich repeat protein 7	3.82639	1.9443	11.9627	4.05538	2.02349	14.4183	5.68839	2.10598	3.47753
53	6833	ABCC8	ATP-binding cassette, sub-family C (CFTR/MRP), member 8	3.82543	4.09138	11.9627	2.70988	3.58378	17.8281	2.56538	3.23674	15.5685
54	161835	FSIP1	fibrous sheath interacting protein 1	3.80827	3.06344	11.9627	3.25876	2.77287	15.1804	3.58801	2.84182	10.4553
55	6101	RP1	retinitis pigmentosa 1 (autosomal dominant)	3.80239	3.03786	11.9627	3.60483	3.51844	14.4183	5.55811	3.30464	3.47753
56	158067	C9orf98	adenylate kinase 8	3.80078	1.8935	11.9627	3.75908	2.03618	14.4183	2.88912	2.05101	10.6038
57	23428	SLC7A8	solute carrier family 7 (amino acid transporter light chain, L system), member 8	3.77122	2.00647	11.9627	3.66606	1.99485	14.4183	4.01632	1.98083	7.71767
58	9	NAT1	N-acetyltransferase 1 (arylamine N-acetyltransferase)	3.74423	2.66629	11.9627	3.62018	2.74623	14.4183	4.43208	2.64638	6.66526
59	10002	NR2E3	nuclear receptor subfamily 2, group E, member 3	3.72859	2.63414	11.9627	3.11629	2.37556	15.1804	3.48187	2.08344	10.4553
60	10232	MSLN	mesothelin	-4.71062	0.159354	11.9627	-5.80733	0.13014	15.0941	-5.00146	0.142363	6.80707
61	1117	CHI3L2	chitinase 3-like 2	-4.5731	0.333771	11.9627	-4.62295	0.260791	15.0941	-4.78927	0.317888	6.80707
62	54933	RHBDL2	rhomboid, veinlet-like 2 (Drosophila)	-4.56014	0.424994	11.9627	-2.65748	0.517061	17.8281	-2.9634	0.485141	11.4262
63	1299	COL9A3	collagen, type IX, alpha 3	-4.55982	0.212259	11.9627	-3.5864	0.206427	15.1804	-3.4842	0.201326	11.4262
64	54763	ROPN1	rhophilin associated tail protein 1	-4.5554	0.245732	11.9627	-4.31714	0.274039	15.0941	-6.46953	0.226069	0
65	166348	KBTBD12	kelch repeat and BTB (POZ) domain containing 12	-4.4501	0.322905	11.9627	-4.08204	0.406694	15.0941	-2.8744	0.471411	11.4262
66	23007	PLCH1	phospholipase C, eta 1	-4.4385	0.239995	11.9627	-4.60922	0.22416	15.0941	-4.32581	0.181617	10.4326
67	27199	OXGR1	oxoglutarate (alpha-ketoglutarate) receptor 1	-4.32355	0.277529	11.9627	-4.7209	0.251349	15.0941	-4.14453	0.280912	10.4326
68	25928	SOSTDC1	sclerostin domain containing 1	-4.3012	0.144836	11.9627	-5.02195	0.152163	15.0941	-4.84434	0.151114	6.80707
69	140578	CHODL	chondrolectin	-4.26698	0.331638	11.9627	-3.41401	0.280392	15.1804	-3.51769	0.374362	11.4262
70	6663	SOX10	SRY (sex determining region Y)-box 10	-4.25837	0.189838	11.9627	-4.95657	0.247172	15.0941	-4.42978	0.217524	7.71767
71	414318	C9orf106	chromosome 9 open reading frame 106	3.68826	2.02885	15.5359	4.16759	2.86249	14.4183	3.09778	2.37819	10.5472
72	126353	C19orf21	mitotic spindle positioning	3.66341	3.67531	15.5359	3.66292	3.81339	14.4183	3.76301	3.83716	10.4326
73	9778	KIAA0232	KIAA0232	3.65041	1.43826	15.5359	3.48507	1.38879	14.4183	2.92043	1.4224	10.6038
74	79875	THSD4	thrombospondin, type I, domain containing 4	3.62926	3.02081	15.5359	3.68549	3.13298	14.4183	3.50937	3.15917	10.4553
75	654346	LGALS9C	lectin, galactoside-binding, soluble, 9C	3.60227	2.00774	15.5359	2.63614	2.04894	17.8281	3.17787	1.99857	10.5472
76	441027	TMEM150C	transmembrane protein 150C	3.58011	2.36997	15.5359	3.48577	2.33251	14.4183	3.55793	2.4582	10.4553
77	65266	WNK4	WNK lysine deficient protein kinase 4	3.5779	3.19026	15.5359	3.67366	3.60494	14.4183	2.9715	2.90751	10.6038
78	5990	RFX2	regulatory factor X, 2 (influences HLA class II expression)	3.52493	1.7082	15.5359	3.27014	1.70256	15.1804	3.63367	1.71872	10.4553
79	2203	FBP1	fructose-1,6-bisphosphatase 1	3.51895	2.54416	15.5359	3.66677	2.50625	14.4183	4.41149	2.35698	6.66526
80	134147	CMBL	carboxymethylenebutenolidase homolog (Pseudomonas)	3.51624	1.77519	15.5359	3.13499	1.73569	15.1804	2.8568	1.69703	10.6038
81	23158	TBC1D9	TBC1 domain family, member 9 (with GRAM domain)	3.50893	2.14382	15.5359	3.80584	2.17273	14.4183	3.74103	2.07477	10.4326
82	139411	PTCHD1	patched domain containing 1	-4.12933	0.274116	15.5359	-2.85144	0.30012	17.2142	-3.73874	0.301637	11.4262
83	57001	ACN9	ACN9 homolog (S. cerevisiae)	-4.11856	0.627358	15.5359	-4.02193	0.544021	15.0941	-3.74992	0.603357	11.4262
84	84789	MGC2889	NA	-3.98271	0.417982	15.5359	-3.26771	0.32482	15.9645	-3.48723	0.332007	11.4262
85	10158	PDZK1IP1	PDZK1 interacting protein 1	-3.97772	0.340209	15.5359	-4.32043	0.337132	15.0941	-3.54868	0.232306	11.4262
86	27063	ANKRD1	ankyrin repeat domain 1 (cardiac muscle)	-3.97615	0.327959	15.5359	-3.72648	0.337617	15.0941	-2.67446	0.3626	12.3447
87	10562	OLFM4	olfactomedin 4	-3.88827	0.250947	15.5359	-3.61466	0.24816	15.0941	-4.18027	0.263046	10.4326
88	56169	GSDMC	gasdermin C	-3.87453	0.289484	15.5359	-3.71479	0.276622	15.0941	-3.66834	0.270136	11.4262
89	8701	DNAH11	dynein, axonemal, heavy chain 11	-3.87057	0.307408	15.5359	-3.76292	0.359639	15.0941	-3.50181	0.344553	11.4262
90	151507	MSL3L2	male-specific lethal 3 homolog (Drosophila) pseudogene 1	-3.85932	0.428704	15.5359	-3.16226	0.454022	15.9645	-3.87303	0.405219	11.4262
91	8099	CDK2AP1	cyclin-dependent kinase 2 associated protein 1	-3.85716	0.619528	15.5359	-4.19726	0.610597	15.0941	-4.38171	0.616491	7.71767
92	284186	TMEM105	transmembrane protein 105	-3.84314	0.39141	15.5359	-2.70828	0.442159	17.2142	-3.34123	0.430843	11.4262
93	362	AQP5	aquaporin 5	-3.82122	0.161651	15.5359	-4.14751	0.164349	15.0941	-4.041	0.174079	10.4326
94	155006	TMEM213	transmembrane protein 213	-3.81182	0.287162	15.5359	-3.254	0.271601	15.9645	-3.35522	0.324463	11.4262
95	342667	STAC2	SH3 and cysteine rich domain 2	-3.76865	0.15034	15.5359	-4.60983	0.164162	15.0941	-3.80457	0.171685	11.4262
96	223075	CCDC129	coiled-coil domain containing 129	-3.76777	0.273568	15.5359	-4.09136	0.304093	15.0941	-3.6194	0.285666	11.4262
97	9073	CLDN8	claudin 8	-3.75082	0.25995	15.5359	-3.84042	0.242229	15.0941	-3.01432	0.257282	11.4262
98	161394	C14orf174	sterile alpha motif domain containing 15	3.48964	1.8401	16.7206	3.55362	1.79828	14.4183	2.5209	1.77526	15.5685
99	2899	GRIK3	glutamate receptor, ionotropic, kainate 3	3.47449	2.60741	16.7206	3.35034	3.02423	14.4183	3.9451	2.91498	7.71767
100	84073	MYCBPAP	MYCBP associated protein	3.44811	2.62747	16.7206	3.09475	2.42679	15.9645	3.32413	2.32895	10.4553
101	3169	FOXA1	forkhead box A1	3.40177	4.31476	16.7206	3.36063	4.44628	14.4183	3.13926	4.24904	10.5472
102	11122	PTPRT	protein tyrosine phosphatase, receptor type, T	3.39448	3.74901	16.7206	2.93971	3.3165	15.9645	2.79879	2.91692	10.6038
103	9649	RALGPS1	Ral GEF with PH domain and SH3 binding motif 1	3.39377	1.58849	16.7206	2.75664	1.62097	17.2142	2.60358	1.60711	15.5685
104	23245	ASTN2	astrotactin 2	3.38066	1.50356	16.7206	3.82608	1.81351	14.4183	2.94689	1.68627	10.6038
105	85320	ABCC11	ATP-binding cassette, sub-family C (CFTR/MRP), member 11	3.3794	3.66506	16.7206	3.02733	3.77501	15.9645	3.57634	4.38059	10.4553
106	55785	FGD6	FYVE, RhoGEF and PH domain containing 6	3.34328	1.70951	16.7206	3.63216	1.73995	14.4183	3.18894	1.72732	10.5472
107	201895	C4orf34	small integral membrane protein 14	3.33608	1.68447	16.7206	2.94198	1.65219	15.9645	2.56839	1.63218	15.5685
108	4051	CYP4F3	cytochrome P450, family 4, subfamily F, polypeptide 3	3.31304	3.44247	16.7206	3.42311	3.2302	14.4183	2.66542	2.79975	12.3447
109	51523	CXXC5	CXXC finger protein 5	3.26322	1.77723	16.7206	2.78222	1.90479	17.2142	4.08061	2.0593	7.71767
110	140730	RIMS4	regulating synaptic membrane exocytosis 4	3.25204	4.40694	16.7206	3.94301	5.09584	14.4183	3.13961	4.0277	10.5472
111	152110	NEK10	NIMA-related kinase 10	3.24483	2.62815	16.7206	3.35373	2.3524	14.4183	3.42124	2.54634	10.4553
112	3488	IGFBP5	insulin-like growth factor binding protein 5	3.22031	1.72403	16.7206	3.33509	1.75159	15.1804	3.61947	1.82218	10.4553
113	84812	PLCD4	phospholipase C, delta 4	3.21781	1.77594	16.7206	3.02315	1.69638	15.9645	3.5957	1.8968	10.4553
114	8416	ANXA9	annexin A9	3.18301	2.39762	16.7206	3.76728	2.31246	14.4183	3.05714	2.58932	10.5472
115	4137	MAPT	microtubule-associated protein tau	3.17105	2.89569	16.7206	3.10869	2.58858	15.1804	3.517	2.39181	10.4553
116	352909	C19orf51	dynein, axonemal, assembly factor 3	3.15222	2.77376	16.7206	5.25835	3.20195	7.66685	3.13685	2.79365	10.5472
117	2696	GIPR	gastric inhibitory polypeptide receptor	3.11981	1.82826	16.7206	2.78133	2.08928	17.2142	2.69075	2.1309	12.3447
118	127700	OSCP1	organic solute carrier partner 1	3.10934	1.54414	16.7206	3.08863	1.53289	15.9645	4.02531	1.54849	7.71767
119	122970	ACOT4	acyl-CoA thioesterase 4	3.10191	1.77725	16.7206	2.98287	1.83419	15.9645	2.74566	1.71157	12.3447
120	79885	HDAC11	histone deacetylase 11	3.03442	1.61506	17.0975	3.70585	1.69032	14.4183	3.63467	1.73674	10.4553
121	11059	WWP1	WW domain containing E3 ubiquitin protein ligase 1	3.01996	1.65394	17.0975	3.19979	1.68209	15.1804	2.70232	1.65953	12.3447
122	1589	CYP21A2	cytochrome P450, family 21, subfamily A, polypeptide 2	2.97644	1.9497	17.0975	2.82818	1.93532	17.2142	3.13275	1.73639	10.5472
123	7464	CORO2A	coronin, actin binding protein, 2A	2.95022	1.55921	17.0975	2.80361	1.59653	17.2142	2.56336	1.64178	15.5685
124	6509	SLC1A4	solute carrier family 1 (glutamate/neutral amino acid transporter), member 4	2.94722	1.88301	17.0975	2.9549	1.893	15.9645	3.01869	1.79183	10.6038
125	56521	DNAJC12	DnaJ (Hsp40) homolog, subfamily C, member 12	2.94372	2.77085	17.0975	2.58926	2.67051	17.8281	2.63279	2.86369	12.3447
126	57758	SCUBE2	signal peptide, CUB domain, EGF-like 2	2.9401	2.72921	17.0975	3.12388	3.19569	15.1804	3.09394	3.18559	10.5472
127	54502	RBM47	RNA binding motif protein 47	2.93643	1.3884	17.0975	3.33943	1.38233	15.1804	2.85395	1.351	10.6038
128	8412	BCAR3	breast cancer anti-estrogen resistance 3	2.92549	1.64345	17.0975	4.13826	1.74788	14.4183	3.47523	1.70839	10.4553
129	4629	MYH11	myosin, heavy chain 11, smooth muscle	2.92415	2.20131	17.0975	2.56049	1.99039	17.8281	2.81355	2.12141	10.6038
130	158158	RASEF	RAS and EF-hand domain containing	2.91965	1.65493	17.0975	2.65432	1.7055	17.8281	2.46772	1.61367	18.6044
131	79825	CCDC48	EF-hand and coiled-coil domain containing 1	2.88319	1.81616	17.0975	2.92183	1.92931	15.9645	3.14479	2.0962	10.5472
132	10815	CPLX1	complexin 1	2.88293	2.27109	17.0975	4.39351	2.50718	14.4183	3.71745	3.21765	10.4326
133	66002	CYP4F12	cytochrome P450, family 4, subfamily F, polypeptide 12	2.85663	3.27948	17.0975	5.14864	3.42104	7.66685	2.95022	2.61952	10.6038
134	25984	KRT23	keratin 23 (histone deacetylase inducible)	-3.69033	0.302197	17.4003	-3.64287	0.300761	15.0941	-4.0357	0.296609	10.4326
135	83879	CDCA7	cell division cycle associated 7	-3.68565	0.488632	17.4003	-3.29794	0.441616	15.9645	-3.4917	0.446742	11.4262
136	3783	KCNN4	potassium intermediate/small conductance calcium-activated channel, subfamily N, member 4	-3.62489	0.466713	17.4003	-4.20638	0.451012	15.0941	-4.55246	0.464675	7.71767
137	2049	EPHB3	EPH receptor B3	-3.58375	0.470817	17.4003	-4.0434	0.456341	15.0941	-3.33943	0.474598	11.4262
138	57110	HRASLS	HRAS-like suppressor	-3.5778	0.267065	17.4003	-5.9171	0.234674	15.0941	-5.06812	0.292711	6.80707
139	55137	FIGN	fidgetin	-3.56227	0.530619	17.4003	-2.74733	0.534248	17.2142	-3.05986	0.529343	11.4262
140	114805	GALNT13	UDP-N-acetyl-alpha-D-galactosamine:polypeptide N-acetylgalactosaminyltransferase 13 (GalNAc-T13)	-3.55133	0.340889	17.4003	-3.14568	0.353957	15.9645	-3.5881	0.328413	11.4262
141	51700	CYB5R2	cytochrome b5 reductase 2	-3.5465	0.557124	17.4003	-3.30907	0.571233	15.1804	-3.44273	0.540556	11.4262
142	3195	TLX1	T-cell leukemia homeobox 1	-3.52777	0.238851	17.4003	-3.70418	0.25021	15.0941	-3.72536	0.294714	11.4262
143	8690	JRKL	jerky homolog-like (mouse)	-3.52639	0.587062	17.4003	-4.75312	0.561674	15.0941	-3.80131	0.570209	11.4262
144	53354	PANK1	pantothenate kinase 1	-3.50657	0.558829	17.4003	-2.78667	0.533891	17.2142	-2.66263	0.592025	12.3447
145	9076	CLDN1	claudin 1	-3.50546	0.442139	17.4003	-3.31137	0.400897	15.1804	-3.23383	0.398282	11.4262
146	2916	GRM6	glutamate receptor, metabotropic 6	-3.47865	0.502927	17.4003	-2.75553	0.458445	17.2142	-3.80612	0.532394	11.4262
147	64093	SMOC1	SPARC related modular calcium binding 1	-3.47668	0.41237	17.4003	-3.26909	0.474177	15.9645	-2.88932	0.402998	11.4262
148	26227	PHGDH	phosphoglycerate dehydrogenase	-3.47591	0.36156	17.4003	-3.46802	0.338939	15.1804	-3.62008	0.355894	11.4262
149	51312	SLC25A37	solute carrier family 25 (mitochondrial iron transporter), member 37	-3.45811	0.568811	17.4003	-3.9232	0.57471	15.0941	-4.14852	0.56254	10.4326
150	745	C11orf9	myelin regulatory factor	-3.45324	0.510789	17.4003	-3.04428	0.57607	15.9645	-3.66865	0.587929	11.4262
151	135932	TMEM139	transmembrane protein 139	-3.43347	0.516988	17.4003	-2.775	0.53398	17.2142	-2.90919	0.523587	11.4262
152	10568	SLC34A2	solute carrier family 34 (type II sodium/phosphate contransporter), member 2	-3.42767	0.185593	17.4003	-3.12411	0.17842	15.9645	-3.90793	0.202224	11.4262
153	5784	PTPN14	protein tyrosine phosphatase, non-receptor type 14	-3.42418	0.674625	17.4003	-3.64621	0.67581	15.0941	-3.1717	0.649616	11.4262
154	1381	CRABP1	cellular retinoic acid binding protein 1	-3.40166	0.198255	17.4003	-3.29116	0.171945	15.9645	-3.46924	0.184897	11.4262
155	285676	ZNF454	zinc finger protein 454	-3.37714	0.561464	17.4003	-2.65816	0.578881	17.8281	-3.49438	0.514929	11.4262
156	8645	KCNK5	potassium channel, subfamily K, member 5	-3.34345	0.392546	17.4003	-3.40934	0.374602	15.1804	-3.12988	0.385462	11.4262
157	4241	MFI2	antigen p97 (melanoma associated) identified by monoclonal antibodies 133.2 and 96.5	-3.33148	0.43874	17.4003	-2.9198	0.41179	17.2142	-2.67308	0.468214	12.3447
158	132946	ARL9	ADP-ribosylation factor-like 9	-3.3271	0.407168	17.4003	-2.52701	0.408627	17.8281	-2.34537	0.495004	15.5685
159	58499	ZNF462	zinc finger protein 462	-3.29886	0.521005	17.4003	-2.91407	0.522903	17.2142	-3.33475	0.49929	11.4262
160	1944	EFNA3	ephrin-A3	-3.27565	0.485609	17.4003	-4.31011	0.476747	15.0941	-3.30748	0.491868	11.4262
161	399967	PATE2	prostate and testis expressed 2	-3.27447	0.682658	17.4003	-3.46905	0.433539	15.1804	-6.42937	0.38751	0
162	4651	MYO10	myosin X	-3.27423	0.575756	17.4003	-3.23104	0.550638	15.9645	-3.14555	0.530718	11.4262
163	7447	VSNL1	visinin-like 1	-3.27306	0.311799	17.4003	-2.87532	0.282409	17.2142	-3.50221	0.330748	11.4262
164	53335	BCL11A	B-cell CLL/lymphoma 11A (zinc finger protein)	-3.25314	0.411915	17.4003	-3.26617	0.407652	15.9645	-3.02697	0.449352	11.4262
165	163259	DENND2C	DENN/MADD domain containing 2C	-3.22941	0.679395	17.4003	-3.26057	0.643361	15.9645	-2.60724	0.660031	12.3447
166	55553	SOX6	SRY (sex determining region Y)-box 6	-3.22719	0.367202	17.4003	-2.95654	0.353694	17.2142	-3.15813	0.331174	11.4262
167	253152	EPHX4	epoxide hydrolase 4	-3.22666	0.489454	17.4003	-2.47181	0.35803	17.8281	-3.20645	0.46287	11.4262
168	114908	TMEM123	transmembrane protein 123	-3.2242	0.713206	17.4003	-2.73682	0.683253	17.2142	-3.05842	0.67337	11.4262
169	5013	OTX1	orthodenticle homeobox 1	-3.22254	0.287922	17.4003	-2.82436	0.302249	17.2142	-2.49988	0.358502	15.5685
170	5803	PTPRZ1	protein tyrosine phosphatase, receptor-type, Z polypeptide 1	-3.19953	0.199616	17.4003	-3.72809	0.186994	15.0941	-3.18786	0.163981	11.4262
171	120071	GYLTL1B	glycosyltransferase-like 1B	-3.18198	0.430151	17.4003	-4.21725	0.383804	15.0941	-2.91979	0.396622	11.4262
172	84451	KIAA1804	NA	-3.14873	0.544125	17.4003	-2.96294	0.543277	17.2142	-2.76369	0.532834	12.3447
173	2348	FOLR1	folate receptor 1 (adult)	-3.14404	0.241985	17.4003	-2.79726	0.324848	17.2142	-3.23145	0.272162	11.4262
174	1620	DBC1	bone morphogenetic protein/retinoic acid inducible neural-specific 1	-3.13528	0.21179	17.4003	-2.95943	0.230967	17.2142	-2.5199	0.228959	15.5685
175	8061	FOSL1	FOS-like antigen 1	-3.13242	0.463229	17.4003	-3.10526	0.477562	15.9645	-2.57213	0.477263	12.3447
176	875	CBS	cystathionine-beta-synthase	-3.12697	0.376253	17.4003	-2.90506	0.375658	17.2142	-2.85491	0.409479	11.4262
177	148198	ZNF98	zinc finger protein 98	-3.12204	0.428576	17.4003	-3.00263	0.396452	15.9645	-3.23296	0.389709	11.4262
178	51302	CYP39A1	cytochrome P450, family 39, subfamily A, polypeptide 1	-3.12001	0.33842	17.4003	-2.94345	0.279858	17.2142	-2.87093	0.330487	11.4262
179	2161	F12	coagulation factor XII (Hageman factor)	-3.11259	0.450353	17.4003	-3.27473	0.349973	15.9645	-2.39996	0.565632	15.5685
180	10622	POLR3G	polymerase (RNA) III (DNA directed) polypeptide G (32kD)	-3.10875	0.596753	17.4003	-2.64524	0.584897	17.8281	-2.78788	0.615677	11.4262
181	55076	TMEM45A	transmembrane protein 45A	-3.10701	0.485264	17.4003	-3.32062	0.454693	15.1804	-3.31812	0.463625	11.4262
182	441666	LOC441666	NA	-3.05557	0.493963	17.4003	-3.60198	0.380411	15.0941	-3.65618	0.38179	11.4262
183	25907	TMEM158	transmembrane protein 158 (gene/pseudogene)	-3.05504	0.543439	17.4003	-3.13884	0.524076	15.9645	-2.65902	0.543478	12.3447
184	100170841	C17orf96	chromosome 17 open reading frame 96	-3.03897	0.563717	17.4003	-2.70854	0.579504	17.2142	-2.49143	0.518267	15.5685
185	10485	C1orf61	chromosome 1 open reading frame 61	-3.02417	0.36944	17.4003	-2.62732	0.3376	17.8281	-2.9399	0.398899	11.4262
186	55503	TRPV6	transient receptor potential cation channel, subfamily V, member 6	-3.00462	0.292247	17.4003	-2.86632	0.31342	17.2142	-2.53471	0.367491	15.5685
187	6608	SMO	smoothened, frizzled family receptor	-2.99613	0.573814	17.4003	-3.10865	0.551676	15.9645	-2.50065	0.587536	15.5685
188	23551	RASD2	RASD family, member 2	-2.972	0.388556	17.4003	-3.03299	0.391168	15.9645	-3.37579	0.323784	11.4262
189	10885	WDR3	WD repeat domain 3	-2.96078	0.764577	17.4003	-2.50038	0.764989	17.8281	-2.33651	0.756506	18.6044
190	5754	PTK7	NA	-2.95884	0.55539	17.4003	-3.03931	0.538878	15.9645	-2.32071	0.531033	18.6044
191	202	AIM1	absent in melanoma 1	-2.95541	0.716757	17.4003	-2.60296	0.679393	17.8281	-2.60307	0.653044	12.3447
192	79101	TAF1D	TATA box binding protein (TBP)-associated factor, RNA polymerase I, D, 41kDa	-2.95249	0.746633	17.4003	-2.7055	0.713226	17.2142	-2.55904	0.700353	15.5685
193	6523	SLC5A1	solute carrier family 5 (sodium/glucose cotransporter), member 1	-2.94433	0.197777	17.4003	-3.14657	0.16322	15.9645	-2.7701	0.193589	12.3447
194	54733	SLC35F2	solute carrier family 35, member F2	-2.93706	0.604818	17.4003	-3.02338	0.578772	15.9645	-3.34435	0.582393	11.4262
195	50617	ATP6V0A4	ATPase, H+ transporting, lysosomal V0 subunit a4	-2.91367	0.313179	17.4003	-3.5357	0.319436	15.1804	-3.01947	0.321128	11.4262
196	6624	FSCN1	fascin homolog 1, actin-bundling protein (Strongylocentrotus purpuratus)	-2.90344	0.581449	17.4003	-2.59177	0.584004	17.8281	-2.32393	0.584669	18.6044
197	6326	SCN2A	sodium channel, voltage-gated, type II, alpha subunit	-2.90312	0.257697	17.4003	-3.00493	0.304614	15.9645	-2.57818	0.320542	12.3447
198	5596	MAPK4	mitogen-activated protein kinase 4	-2.90181	0.302872	17.4003	-2.6993	0.289556	17.2142	-2.67748	0.310812	12.3447
199	55287	TMEM40	transmembrane protein 40	-2.89891	0.372232	17.4003	-13.5324	0.243169	0	-4.15438	0.33362	10.4326
200	83959	SLC4A11	solute carrier family 4, sodium borate transporter, member 11	-2.8981	0.381663	17.4003	-3.15329	0.379791	15.9645	-2.40517	0.334156	15.5685
201	55687	TRMU	tRNA 5-methylaminomethyl-2-thiouridylate methyltransferase	-2.89066	0.704351	17.4003	-2.96706	0.70722	17.2142	-2.4117	0.730569	15.5685
202	1183	CLCN4	NA	-2.88435	0.556584	17.4003	-2.79519	0.5427	17.2142	-2.48592	0.577713	15.5685
203	6271	S100A1	S100 calcium binding protein A1	-2.86543	0.449793	17.4003	-3.43645	0.4157	15.1804	-3.17282	0.418532	11.4262
204	135293	PM20D2	peptidase M20 domain containing 2	-2.8502	0.562188	17.4003	-2.67646	0.502866	17.2142	-3.46467	0.503859	11.4262
205	84733	CBX2	chromobox homolog 2	-2.8444	0.473024	17.4003	-3.02439	0.454738	15.9645	-2.87802	0.450963	11.4262
206	9721	GPRIN2	G protein regulated inducer of neurite outgrowth 2	-2.84073	0.269391	17.4003	-2.88341	0.338652	17.2142	-2.79865	0.341885	11.4262
207	7851	MALL	mal, T-cell differentiation protein-like	-2.82581	0.605506	17.4003	-3.2667	0.595651	15.9645	-2.91734	0.585298	11.4262
208	9183	ZW10	zw10 kinetochore protein	-2.82008	0.740573	17.4003	-2.53041	0.738452	17.8281	-2.71536	0.731114	12.3447
209	5653	KLK6	kallikrein-related peptidase 6	-2.80963	0.188672	17.4003	-2.65193	0.194941	17.8281	-2.92357	0.21287	11.4262
210	4176	MCM7	minichromosome maintenance complex component 7	-2.80244	0.735092	17.4003	-2.58612	0.745839	17.8281	-2.36965	0.687018	15.5685
211	388115	C15orf52	chromosome 15 open reading frame 52	-2.80147	0.527562	17.4003	-2.82125	0.543231	17.2142	-3.33428	0.492898	11.4262
212	92312	MEX3A	mex-3 RNA binding family member A	-2.79467	0.474966	17.4003	-3.07033	0.485989	15.9645	-2.7712	0.464322	12.3447
213	145864	HAPLN3	hyaluronan and proteoglycan link protein 3	-2.79114	0.48159	17.4003	-2.861	0.469669	17.2142	-2.75592	0.460347	12.3447
214	1824	DSC2	desmocollin 2	-2.7797	0.5605	17.4003	-3.02818	0.541196	15.9645	-2.91253	0.545067	11.4262
215	10656	KHDRBS3	KH domain containing, RNA binding, signal transduction associated 3	-2.77819	0.528056	17.4003	-3.26764	0.463852	15.9645	-2.50482	0.536591	15.5685
216	84107	ZIC4	Zic family member 4	-2.76216	0.460058	17.4003	-5.678	0.336097	15.0941	-3.73432	0.393966	11.4262
217	4240	MFGE8	milk fat globule-EGF factor 8 protein	-2.748	0.444138	17.4003	-3.17618	0.429304	15.9645	-3.28135	0.41069	11.4262
218	57510	XPO5	exportin 5	-2.7325	0.708975	17.4003	-2.87993	0.712888	17.2142	-2.56655	0.689365	15.5685
219	728591	C13orf38	coiled-coil domain containing 169	-2.72633	0.508398	17.4003	-3.63661	0.367272	15.0941	-5.10575	0.32329	6.80707
220	80168	MOGAT2	monoacylglycerol O-acyltransferase 2	-2.71563	0.555803	17.4003	-4.117	0.440497	15.0941	-3.00508	0.486993	11.4262
221	65987	KCTD14	potassium channel tetramerization domain containing 14	-2.70735	0.456796	17.4003	-3.29356	0.390948	15.9645	-3.35529	0.411543	11.4262
222	2146	EZH2	NA	-2.6995	0.677151	17.4003	-2.47327	0.671801	17.8281	-2.4935	0.673093	15.5685
223	4784	NFIX	nuclear factor I/X (CCAAT-binding transcription factor)	-2.69213	0.674119	17.4003	-2.45332	0.685401	17.8281	-2.73383	0.603614	12.3447
224	80329	ULBP1	UL16 binding protein 1	-2.67753	0.379202	17.4003	-3.08213	0.296395	15.9645	-2.66662	0.399328	12.3447
225	8842	PROM1	prominin 1	-2.67257	0.236933	17.4003	-2.99862	0.212651	15.9645	-2.75536	0.205583	12.3447
226	2296	FOXC1	forkhead box C1	-2.66977	0.495553	17.4003	-2.60229	0.492144	17.8281	-2.30848	0.455571	18.6044
227	154664	ABCA13	ATP-binding cassette, sub-family A (ABC1), member 13	-2.6665	0.16033	17.4003	-2.45197	0.160367	17.8281	-2.51158	0.165976	15.5685
228	283248	RCOR2	REST corepressor 2	-2.65613	0.507615	17.4003	-2.66116	0.506509	17.8281	-2.38223	0.493307	15.5685
229	11226	GALNT6	UDP-N-acetyl-alpha-D-galactosamine:polypeptide N-acetylgalactosaminyltransferase 6 (GalNAc-T6)	2.84314	2.07462	17.6416	3.1509	2.1591	15.1804	2.97322	2.07184	10.6038
230	25803	SPDEF	SAM pointed domain containing ETS transcription factor	2.83114	2.49845	17.6416	2.96602	2.75367	15.9645	3.05547	3.00131	10.5472
231	3693	ITGB5	integrin, beta 5	2.825	1.60979	17.6416	3.1154	1.69128	15.1804	2.93461	1.69076	10.6038
232	23138	N4BP3	NEDD4 binding protein 3	2.80855	2.02295	17.6416	3.12554	2.21989	15.1804	3.03403	2.20266	10.5472
233	148696	LOC148696	NA	2.80179	1.49292	17.6416	4.3541	1.78237	14.4183	4.46444	1.91406	6.66526
234	100131434	LOC100131434	long intergenic non-protein coding RNA 893	2.78451	1.51833	17.6416	2.80702	1.52585	17.2142	2.68052	1.5377	12.3447
235	57613	KIAA1467	KIAA1467	2.77051	1.87502	17.6416	2.79524	1.92771	17.2142	2.42048	1.83807	18.6044
236	7358	UGDH	UDP-glucose 6-dehydrogenase	2.76534	1.45372	17.6416	2.78049	1.42523	17.2142	2.49657	1.4824	15.5685
237	80274	SCUBE1	signal peptide, CUB domain, EGF-like 1	2.76184	1.88572	17.6416	3.72289	1.85327	14.4183	3.49385	1.90044	10.4553
238	202018	TAPT1	transmembrane anterior posterior transformation 1	2.75926	1.41962	17.6416	3.12722	1.43853	15.1804	2.40079	1.39991	18.6044
239	5241	PGR	progesterone receptor	2.75248	3.30039	17.6416	2.88107	3.41165	17.2142	3.12376	3.39225	10.5472
240	222	ALDH3B2	aldehyde dehydrogenase 3 family, member B2	2.74791	2.29016	17.6416	2.76375	2.39198	17.2142	2.95852	2.31295	10.6038
241	1580	CYP4B1	cytochrome P450, family 4, subfamily B, polypeptide 1	2.73854	2.23112	17.6416	3.19645	2.09067	15.1804	2.43064	2.17373	18.6044
242	6899	TBX1	T-box 1	2.72611	1.96615	17.6416	4.08984	2.71352	14.4183	3.63054	1.96425	10.4553
243	1441	CSF3R	colony stimulating factor 3 receptor (granulocyte)	2.72409	2.31284	17.6416	2.77519	2.32849	17.2142	2.52499	1.94867	15.5685
244	596	BCL2	B-cell CLL/lymphoma 2	2.71666	2.13843	17.6416	2.67752	2.0971	17.8281	2.60482	2.14756	15.5685
245	57482	KIAA1211	KIAA1211	2.7136	1.85416	17.6416	3.14262	2.00516	15.1804	3.10778	1.96798	10.5472
246	64084	CLSTN2	calsyntenin 2	2.69419	3.33786	17.6416	3.21308	4.12136	15.1804	3.44312	4.39178	10.4553
247	54847	SIDT1	SID1 transmembrane family, member 1	2.68655	2.67017	17.6416	2.88978	2.82075	17.2142	3.15522	2.61175	10.5472
248	54898	ELOVL2	ELOVL fatty acid elongase 2	2.68583	2.72204	17.6416	2.67463	2.72639	17.8281	3.02928	2.83888	10.6038
249	100126791	EGOT	eosinophil granule ontogeny transcript (non-protein coding)	2.68408	2.36758	17.6416	2.66124	1.94024	17.8281	2.84228	1.95174	10.6038
250	25924	MYRIP	myosin VIIA and Rab interacting protein	2.68184	1.94114	17.6416	3.29075	1.64904	15.1804	2.34482	1.68623	18.6044
251	7090	TLE3	transducin-like enhancer of split 3 (E(sp1) homolog, Drosophila)	2.67116	1.42763	17.6416	3.27659	1.49647	15.1804	2.73265	1.49011	12.3447
252	64847	SPATA20	spermatogenesis associated 20	2.66706	1.71847	17.6416	2.8208	1.87441	17.2142	2.84465	1.83706	10.6038
253	10205	MPZL2	myelin protein zero-like 2	-2.65142	0.52183	17.6416	-2.77453	0.497144	17.2142	-3.15163	0.451717	11.4262
254	9469	CHST3	carbohydrate (chondroitin 6) sulfotransferase 3	-2.64902	0.502961	17.6416	-2.77118	0.481679	17.2142	-2.92929	0.47935	11.4262
255	81706	PPP1R14C	protein phosphatase 1, regulatory (inhibitor) subunit 14C	-2.63267	0.424573	17.6416	-2.97306	0.294925	17.2142	-3.48481	0.379969	11.4262
256	346157	ZNF391	zinc finger protein 391	-2.62178	0.635647	17.6416	-2.99339	0.609657	15.9645	-3.10372	0.612242	11.4262
257	23321	TRIM2	tripartite motif containing 2	-2.61309	0.550959	17.6416	-2.89137	0.511549	17.2142	-2.4398	0.52522	15.5685
258	84930	MASTL	microtubule associated serine/threonine kinase-like	-2.60924	0.729145	17.6416	-2.94899	0.717704	17.2142	-2.57633	0.702877	12.3447
259	166815	TIGD2	tigger transposable element derived 2	-2.59063	0.777052	17.6416	-2.92789	0.721213	17.2142	-3.36338	0.700069	11.4262
260	5288	PIK3C2G	phosphatidylinositol-4-phosphate 3-kinase, catalytic subunit type 2 gamma	-2.58933	0.216928	17.6416	-2.66858	0.169002	17.8281	-2.53747	0.186922	15.5685
261	11254	SLC6A14	solute carrier family 6 (amino acid transporter), member 14	-2.57671	0.337538	17.6416	-3.15517	0.25995	15.9645	-3.0455	0.27397	11.4262
262	642265	FAM75A2	SPATA31 subfamily A, member 2	-2.5713	0.558788	17.6416	-4.02069	0.416982	15.0941	-3.21206	0.435085	11.4262
263	1466	CSRP2	cysteine and glycine-rich protein 2	-2.54928	0.537635	17.6416	-2.44301	0.521675	17.8281	-2.64496	0.484321	12.3447
264	59272	ACE2	angiotensin I converting enzyme 2	-2.54214	0.310634	17.6416	-2.54253	0.313999	17.8281	-2.35002	0.317389	15.5685
265	143662	MUC15	mucin 15, cell surface associated	-2.54204	0.265195	17.6416	-2.69203	0.260323	17.2142	-3.55545	0.241129	11.4262
266	8424	BBOX1	butyrobetaine (gamma), 2-oxoglutarate dioxygenase (gamma-butyrobetaine hydroxylase) 1	-2.54137	0.278688	17.6416	-2.79219	0.237653	17.2142	-2.60625	0.240467	12.3447
267	3755	KCNG1	potassium voltage-gated channel, subfamily G, member 1	-2.52678	0.411765	17.6416	-4.20989	0.353485	15.0941	-2.49058	0.435638	15.5685
268	8200	GDF5	growth differentiation factor 5	-2.51826	0.530167	17.6416	-2.88956	0.43747	17.2142	-2.49086	0.591743	15.5685
269	84002	B3GNT5	UDP-GlcNAc:betaGal beta-1,3-N-acetylglucosaminyltransferase 5	-2.51241	0.605111	17.6416	-3.58185	0.577244	15.1804	-3.35088	0.620603	11.4262
270	57116	ZNF695	zinc finger protein 695	-2.50983	0.442585	17.6416	-2.6967	0.419445	17.2142	-2.85276	0.382514	11.4262
271	168455	FLJ36031	coiled-coil domain containing 71-like	-2.50132	0.592989	17.6416	-2.53743	0.582548	17.8281	-2.74728	0.593818	12.3447
272	83539	CHST9	carbohydrate (N-acetylgalactosamine 4-0) sulfotransferase 9	-2.49258	0.356217	17.6416	-2.48284	0.34494	17.8281	-2.64341	0.434588	12.3447
273	23240	KIAA0922	KIAA0922	-2.47628	0.720675	17.6416	-2.52597	0.748733	17.8281	-2.38053	0.746941	15.5685
274	3475	IFRD1	interferon-related developmental regulator 1	-2.47263	0.736869	17.6416	-2.82485	0.724584	17.2142	-3.73899	0.658209	11.4262
275	5655	KLK10	kallikrein-related peptidase 10	-2.4683	0.321147	17.6416	-2.41868	0.336733	17.8281	-3.36145	0.341463	11.4262
276	9148	NEURL	neuralized E3 ubiquitin protein ligase 1	2.63553	2.8385	18.3173	2.49142	2.78993	17.8281	2.39076	2.5679	18.6044
277	7772	ZNF229	zinc finger protein 229	2.62423	1.46156	18.3173	3.47763	1.48214	14.4183	2.50866	1.44524	15.5685
278	221662	RBM24	RNA binding motif protein 24	2.62322	4.53739	18.3173	2.61255	4.39532	17.8281	2.64586	4.60705	12.3447
279	148545	NBPF4	neuroblastoma breakpoint family, member 4	2.61655	3.39095	18.3173	3.23567	2.76336	15.1804	2.44568	2.75786	18.6044
280	219623	TMEM26	transmembrane protein 26	2.61099	3.00101	18.3173	3.11667	2.92942	15.1804	2.78513	2.77625	10.6038
281	80129	C6orf97	coiled-coil domain containing 170	2.59665	2.56748	18.3173	2.92666	2.3883	15.9645	2.79259	2.31252	10.6038
282	27092	CACNG4	calcium channel, voltage-dependent, gamma subunit 4	2.58542	5.29772	18.3173	2.71661	5.24441	17.8281	2.76814	4.50696	12.3447
283	26033	ATRNL1	attractin-like 1	2.57087	2.19387	18.3173	3.2676	2.66041	15.1804	2.73702	2.35825	12.3447
284	89927	C16orf45	chromosome 16 open reading frame 45	2.5619	1.83947	18.3173	2.5789	2.08201	17.8281	3.09088	2.00878	10.5472
285	51466	EVL	Enah/Vasp-like	2.52898	1.84905	18.3173	2.52303	1.91219	17.8281	2.78813	1.9871	10.6038
286	55890	GPRC5C	NA	2.5245	2.06985	18.3173	2.82109	2.3564	17.2142	2.7879	2.36886	10.6038
287	1124	CHN2	chimerin 2	2.51452	1.78482	18.3173	3.0013	1.90058	15.9645	2.57027	1.73116	15.5685
288	107	ADCY1	adenylate cyclase 1 (brain)	2.48334	2.49192	18.3173	2.67467	2.56921	17.8281	2.84266	2.73523	10.6038
289	51200	CPA4	carboxypeptidase A4	-2.44577	0.453792	18.3173	-2.57783	0.370619	17.8281	-2.77099	0.476369	12.3447
290	2346	FOLH1	folate hydrolase (prostate-specific membrane antigen) 1	-2.44122	0.55285	18.3173	-2.63734	0.484902	17.8281	-2.70176	0.49292	12.3447
291	55144	LRRC8D	leucine rich repeat containing 8 family, member D	-2.42652	0.629641	18.3173	-2.62835	0.594214	17.8281	-2.32811	0.604969	18.6044
292	276	AMY1A	amylase, alpha 1A (salivary)	-2.42349	0.449204	18.3173	-3.32151	0.303832	15.1804	-5.34528	0.254296	6.80707
293	152519	NIPAL1	NIPA-like domain containing 1	-2.42231	0.4531	18.3173	-2.74465	0.305702	17.2142	-2.3896	0.449974	15.5685
294	79628	SH3TC2	SH3 domain and tetratricopeptide repeats 2	-2.41379	0.392727	18.3173	-2.50538	0.40607	17.8281	-2.7437	0.403806	12.3447
295	9312	KCNB2	potassium voltage-gated channel, Shab-related subfamily, member 2	-2.40385	0.418395	18.3173	-3.92613	0.357104	15.0941	-2.98823	0.347603	11.4262
296	56963	RGMA	repulsive guidance molecule family member a	-2.4002	0.590125	18.3173	-2.9284	0.538318	17.2142	-3.94938	0.50186	11.4262
297	8317	CDC7	cell division cycle 7	-2.38792	0.685034	18.3173	-2.47291	0.648453	17.8281	-2.68361	0.638712	12.3447
298	10936	GPR75	G protein-coupled receptor 75	-2.38304	0.706657	18.3173	-2.96417	0.740733	17.2142	-2.50023	0.687139	15.5685
299	9762	ProSAPiP1	NA	-2.37647	0.499463	18.3173	-2.71327	0.481904	17.2142	-2.60255	0.490629	12.3447
300	57553	MICAL3	microtubule associated monooxygenase, calponin and LIM domain containing 3	-2.36882	0.704812	18.3173	-2.72643	0.688879	17.2142	-2.31482	0.696309	18.6044
301	5446	PON3	paraoxonase 3	-2.36881	0.358936	18.3173	-4.97817	0.275466	15.0941	-3.27393	0.375999	11.4262
302	26095	PTPN20B	protein tyrosine phosphatase, non-receptor type 20B	-2.36418	0.345064	18.3173	-2.66005	0.334448	17.8281	-2.37612	0.324691	15.5685
303	79573	TTC13	tetratricopeptide repeat domain 13	-2.35907	0.767025	18.3173	-3.1137	0.713072	15.9645	-2.55967	0.749633	15.5685
304	5268	SERPINB5	serpin peptidase inhibitor, clade B (ovalbumin), member 5	-2.3518	0.23524	18.3173	-2.50495	0.215866	17.8281	-3.13043	0.265942	11.4262
305	5806	PTX3	pentraxin 3, long	-2.33877	0.424428	18.3173	-2.73438	0.368818	17.2142	-2.80086	0.442804	11.4262
306	3866	KRT15	keratin 15	-2.33715	0.392627	18.3173	-2.46051	0.378909	17.8281	-2.60078	0.328949	12.3447
307	2568	GABRP	gamma-aminobutyric acid (GABA) A receptor, pi	-2.33189	0.252969	18.3173	-2.43833	0.260044	17.8281	-2.38033	0.220703	15.5685
