# Supplementary material for: Comparison of RNA-Seq by poly (A) capture, ribosomal RNA depletion, and DNA microarray for expression profiling
Source: BMC Genomics. 2014 Jun 2;15(1):419. doi: 10.1186/1471-2164-15-419 (PMC4070569; doi:10.1186/1471-2164-15-419)
Supplement: Supplementary file 5 — Additional file 5: Table S2: Differentially expressed gene list across RNA-Seq protocols obtained from Significance Analysis of Microarray. (A, B) SAM analysis comparison of mRNA-Seq versus Ribo-Zero-Seq using an FDR = 0. (A) Uniquely expressed genes in Ribo-Zero-Seq. (B) Lowly expressed genes in Ribo-Zero-Seq. (C, D) SAM analysis comparison of Ribo-Zero-Seq versus DSM-Seq using an FDR = 0. (C) Uniquely expressed genes in DSN-Seq. (D) Lowly expressed genes in DSN-Seq. (XLSX 64 KB) [file 12864_2014_6149_MOESM5_ESM.xlsx]

## Sheet: UNC_SAM_mRNA-seq_Ribo0_FDR0_FUL
	Supplemental Table 2. Differentially expressed gene list across RNA-Seq protocols obtained from Significance Analysis of Microarray (SAM).
	A.
	List of 329 highly quantified genes by Ribo-Zero-Seq compared to mRNA-Seq. SAM analysis FDR=0
	Gene ID	Gene Symbol	Gene Name	Score(d)	Numerator(r)	Denominator(s+s0)	Fold Change	q-value(%)
1	6023	RMRP	RNA component of mitochondrial RNA processing endoribonuclease	10.7596	4.89413	0.45486	29.7358	0
2	6043	SNORA63	small nucleolar RNA, H/ACA box 63	10.2821	4.48891	0.436576	22.4542	0
3	85495	RPPH1	ribonuclease P RNA component H1	10.25	5.14843	0.502285	35.4677	0
4	692086	SNORD17	small nucleolar RNA, C/D box 17	10.159	4.52161	0.445083	22.9688	0
5	114599	SNORD15B	small nucleolar RNA, C/D box 15B	9.97851	4.33522	0.434456	20.1851	0
6	692148	SCARNA10	small Cajal body-specific RNA 10	9.40237	4.50083	0.478691	22.6405	0
7	692223	SNORD97	small nucleolar RNA, C/D box 97	9.37082	4.06088	0.433354	16.6896	0
8	677775	SCARNA5	small Cajal body-specific RNA 5	9.36801	4.29034	0.457978	19.5669	0
9	677766	SCARNA2	small Cajal body-specific RNA 2	9.32737	4.01849	0.430828	16.2064	0
10	652966	SNORD10	small nucleolar RNA, C/D box 10	9.04075	4.29664	0.475252	19.6524	0
11	677781	SCARNA16	small Cajal body-specific RNA 16	8.98413	4.074	0.453467	16.8421	0
12	652965	SNORA48	small nucleolar RNA, H/ACA box 48	8.84045	3.86724	0.437448	14.5933	0
13	677841	SNORA74B	small nucleolar RNA, H/ACA box 74B	8.46116	3.3871	0.400312	10.4621	0
14	692158	SNORA57	small nucleolar RNA, H/ACA box 57	8.30896	4.1284	0.496861	17.4892	0
15	677808	SNORA23	small nucleolar RNA, H/ACA box 23	8.24631	3.70263	0.449004	13.0197	0
16	677772	SCARNA6	small Cajal body-specific RNA 6	8.05133	3.88272	0.482245	14.7508	0
17	677829	SNORA49	small nucleolar RNA, H/ACA box 49	7.99606	3.25248	0.40676	9.53002	0
18	8364	HIST1H4C	histone cluster 1, H4c	7.92843	3.60288	0.454426	12.15	0
19	26778	SNORA70	small nucleolar RNA, H/ACA box 70	7.62124	3.41039	0.447484	10.6323	0
20	677767	SCARNA7	small Cajal body-specific RNA 7	7.3865	3.42001	0.463007	10.7035	0
21	677800	SNORA12	small nucleolar RNA, H/ACA box 12	7.362	3.09882	0.420921	8.56715	0
22	7012	TERC	telomerase RNA component	7.04067	3.41729	0.485364	10.6833	0
23	692225	SNORD94	small nucleolar RNA, C/D box 94	7.02857	3.31286	0.471341	9.93731	0
24	677832	SNORA53	small nucleolar RNA, H/ACA box 53	6.95293	2.75388	0.396075	6.74529	0
25	677815	SNORA34	small nucleolar RNA, H/ACA box 34	6.89629	3.27913	0.475492	9.7077	0
26	54663	WDR74	WD repeat domain 74	6.83056	2.84179	0.416041	7.16911	0
27	26821	SNORA74A	small nucleolar RNA, H/ACA box 74A	6.82207	3.23842	0.474698	9.43763	0
28	8366	HIST1H4B	histone cluster 1, H4b	6.76694	3.15181	0.465766	8.88771	0
29	3009	HIST1H1B	histone cluster 1, H1b	6.73095	3.4113	0.506808	10.639	0
30	26777	SNORA71A	small nucleolar RNA, H/ACA box 71A	6.73051	3.02038	0.448759	8.11379	0
31	317772	HIST2H2AB	histone cluster 2, H2ab	6.68333	2.99914	0.44875	7.99525	0
32	26781	SNORA67	small nucleolar RNA, H/ACA box 67	6.58259	2.98003	0.452714	7.89001	0
33	26784	SNORA64	small nucleolar RNA, H/ACA box 64	6.52093	3.09466	0.474574	8.54252	0
34	8338	HIST2H2AC	histone cluster 2, H2ac	6.46725	3.01959	0.466905	8.10937	0
35	8968	HIST1H3F	histone cluster 1, H3f	6.38533	3.34279	0.52351	10.1456	0
36	8358	HIST1H3B	histone cluster 1, H3b	6.30832	3.31285	0.525156	9.93731	0
37	619565	SNORA52	small nucleolar RNA, H/ACA box 52	6.28147	2.71219	0.431776	6.55315	0
38	85235	HIST1H2AH	histone cluster 1, H2ah	6.27322	3.07309	0.489874	8.41573	0
39	8346	HIST1H2BI	histone cluster 1, H2bi	6.20031	2.94695	0.475291	7.71119	0
40	677777	SCARNA12	small Cajal body-specific RNA 12	6.12576	2.92803	0.477986	7.61069	0
41	677774	SCARNA1	small Cajal body-specific RNA 1	6.10679	2.81802	0.461457	7.05195	0
42	8359	HIST1H4A	histone cluster 1, H4a	6.05377	2.85408	0.471455	7.23043	0
43	645843	TMEM14E	transmembrane protein 14E	6.05074	2.44681	0.404382	5.45208	0
44	677840	SNORA71D	small nucleolar RNA, H/ACA box 71D	6.02484	2.8373	0.470933	7.1468	0
45	8360	HIST1H4D	histone cluster 1, H4d	6.01568	3.1285	0.520057	8.74524	0
46	8331	HIST1H2AJ	histone cluster 1, H2aj	5.93623	2.94102	0.495435	7.67952	0
47	3008	HIST1H1E	histone cluster 1, H1e	5.92102	3.0369	0.512902	8.20728	0
48	3018	HIST1H2BB	histone cluster 1, H2bb	5.92021	2.96662	0.5011	7.817	0
49	677802	SNORA14B	small nucleolar RNA, H/ACA box 14B	5.88487	2.73793	0.465248	6.67111	0
50	8352	HIST1H3C	histone cluster 1, H3c	5.79269	2.92649	0.505205	7.6026	0
51	8335	HIST1H2AB	histone cluster 1, H2ab	5.68862	2.82141	0.495975	7.06854	0
52	8350	HIST1H3A	histone cluster 1, H3a	5.66311	2.73829	0.483531	6.67279	0
53	8361	HIST1H4F	histone cluster 1, H4f	5.53169	2.7948	0.505235	6.93936	0
54	677847	SNORA81	small nucleolar RNA, H/ACA box 81	5.5299	2.3468	0.424383	5.08693	0
55	574040	SNORA6	small nucleolar RNA, H/ACA box 6	5.34716	2.43268	0.454948	5.39896	0
56	126961	HIST2H3C	histone cluster 2, H3c	5.1196	2.85791	0.558229	7.24963	0
57	8340	HIST1H2BL	histone cluster 1, H2bl	5.05116	2.69661	0.533859	6.48276	0
58	2845	GPR22	G protein-coupled receptor 22	5.04894	2.17031	0.429855	4.5012	0
59	283596	SNHG10	small nucleolar RNA host gene 10 (non-protein coding)	4.88535	2.10658	0.431204	4.3067	0
60	259293	TAS2R30	taste receptor, type 2, member 30	4.8766	2.10836	0.432342	4.31201	0
61	8367	HIST1H4E	histone cluster 1, H4e	4.84317	2.62729	0.542472	6.17863	0
62	8368	HIST1H4L	histone cluster 1, H4l	4.83541	2.50247	0.51753	5.66655	0
63	10586	MAB21L2	mab-21-like 2 (C. elegans)	4.82045	2.18229	0.452715	4.53874	0
64	3007	HIST1H1D	histone cluster 1, H1d	4.81167	2.79623	0.581134	6.94622	0
65	10794	ZNF460	zinc finger protein 460	4.77363	1.86526	0.390742	3.64333	0
66	677763	SCARNA21	small Cajal body-specific RNA 21	4.66791	2.10089	0.45007	4.28973	0
67	3013	HIST1H2AD	histone cluster 1, H2ad	4.65074	2.50798	0.539265	5.68823	0
68	8342	HIST1H2BM	histone cluster 1, H2bm	4.60186	2.45282	0.533006	5.47484	0
69	8332	HIST1H2AL	histone cluster 1, H2al	4.59569	2.45627	0.534473	5.48796	0
70	8356	HIST1H3J	histone cluster 1, H3j	4.59128	2.45541	0.534798	5.48468	0
71	29065	ASAP1IT1	ASAP1 intronic transcript 1 (non-protein coding)	4.53238	1.84154	0.406308	3.58393	0
72	8362	HIST1H4K	histone cluster 1, H4k	4.51913	2.03434	0.450162	4.09635	0
73	677882	SNORA59B	small nucleolar RNA, H/ACA box 59B	4.46498	2.14067	0.479435	4.40965	0
74	8363	HIST1H4J	histone cluster 1, H4j	4.46134	2.37108	0.531471	5.17327	0
75	677839	SNORA71C	small nucleolar RNA, H/ACA box 71C	4.45528	2.07661	0.466101	4.21815	0
76	8354	HIST1H3I	histone cluster 1, H3i	4.4536	2.25954	0.507351	4.78839	0
77	8969	HIST1H2AG	histone cluster 1, H2ag	4.43523	2.57911	0.581504	5.97569	0
78	401105	FLJ42393	Hypothetical LOC401105	4.30208	1.89236	0.439872	3.71243	0
79	653604	HIST2H3D	histone cluster 2, H3d	4.28684	2.25831	0.526802	4.78432	0
80	8355	HIST1H3G	histone cluster 1, H3g	4.27838	2.58245	0.603605	5.98957	0
81	8336	HIST1H2AM	histone cluster 1, H2am	4.27711	2.45777	0.574633	5.49366	0
82	259292	TAS2R46	taste receptor, type 2, member 46	4.20902	1.78696	0.424555	3.45087	0
83	145474	LOC145474	Hypothetical LOC145474	4.20382	1.70888	0.406508	3.26908	0
84	677797	SNORA7B	small nucleolar RNA, H/ACA box 7B	4.15296	1.88798	0.454612	3.70118	0
85	8348	HIST1H2BO	histone cluster 1, H2bo	4.10422	2.35272	0.573243	5.10785	0
86	9293	GPR52	G protein-coupled receptor 52	4.09731	1.70877	0.417047	3.26882	0
87	8347	HIST1H2BC	histone cluster 1, H2bc	4.02251	1.98044	0.49234	3.94614	0
88	134187	POU5F2	POU domain class 5, transcription factor 2	3.98348	1.65414	0.41525	3.14735	0
89	3769	KCNJ13	potassium inwardly-rectifying channel, subfamily J, member 13	3.98251	1.87179	0.470003	3.65988	0
90	29053	PRO0628		3.94965	1.68875	0.427568	3.22376	0
91	8357	HIST1H3H	histone cluster 1, H3h	3.84341	2.29259	0.596499	4.89935	0
92	3024	HIST1H1A	histone cluster 1, H1a	3.81535	2.44829	0.641694	5.45768	0
93	50838	TAS2R13	taste receptor, type 2, member 13	3.8063	1.7242	0.452985	3.30396	0
94	677828	SNORA47	small nucleolar RNA, H/ACA box 47	3.78869	1.69691	0.44789	3.24207	0
95	8294	HIST1H4I	histone cluster 1, H4i	3.69172	1.99152	0.539457	3.97657	0
96	8351	HIST1H3D	histone cluster 1, H3d	3.67688	2.14057	0.582171	4.40937	0
97	8344	HIST1H2BE	histone cluster 1, H2be	3.63438	1.9162	0.527244	3.77429	0
98	386618	KCTD4	potassium channel tetramerization domain containing 4	3.63312	1.51668	0.41746	2.86132	0
99	388015	RTL1	retrotransposon-like 1	3.60514	1.70397	0.47265	3.25796	0
100	319085	NCRNA00203	ITPK1 antisense RNA 1	3.55157	1.62771	0.458308	3.09023	0
101	8339	HIST1H2BG	histone cluster 1, H2bg	3.52351	2.09271	0.593927	4.26548	0
102	8748	ADAM20	ADAM metallopeptidase domain 20	3.50935	1.47945	0.421574	2.78843	0
103	8343	HIST1H2BF	histone cluster 1, H2bf	3.50441	2.22292	0.63432	4.66838	0
104	259296	TAS2R50	taste receptor, type 2, member 50	3.46963	1.58776	0.457617	3.00582	0
105	162699	TCEB3C	transcription elongation factor B polypeptide 3C (elongin A3)	3.46942	1.63493	0.471239	3.10572	0
106	27099	C7orf54	SND1 intronic transcript 1 (non-protein coding)	3.44614	1.60437	0.465555	3.04063	0
107	81698	C15orf5	long intergenic non-protein coding RNA 597	3.43918	1.53571	0.446534	2.89931	0
108	8330	HIST1H2AK	histone cluster 1, H2ak	3.42066	1.87785	0.548972	3.67526	0
109	8707	B3GALT2	UDP-Gal:betaGlcNAc beta 1,3-galactosyltransferase, polypeptide 2	3.39697	1.53409	0.451606	2.89605	0
110	100303453	TSNAX-DISC1	TSNAX-DISC1 readthrough (NMD candidate)	3.35246	1.61041	0.480367	3.05339	0
111	259289	TAS2R43	taste receptor, type 2, member 43	3.31143	1.42283	0.429672	2.68111	0
112	121504	HIST4H4	histone cluster 4, H4	3.30596	1.43454	0.433925	2.70296	0
113	619383	SCARNA9	small Cajal body-specific RNA 9	3.27953	1.46074	0.445412	2.7525	0
114	664618	HSP90AB4P	heat shock protein 90kDa alpha (cytosolic), class B member 4, pseudogene	3.27095	1.43388	0.438367	2.70172	0
115	285740	LOC285740	Hypothetical LOC285740	3.2695	1.39496	0.426659	2.62982	0
116	84465	MEGF11	multiple EGF-like-domains 11	3.25709	1.54897	0.475569	2.92608	0
117	259290	TAS2R31	taste receptor, type 2, member 31	3.21764	1.52057	0.472572	2.86904	0
118	100158262	SCARNA9L	small Cajal body-specific RNA 9-like	3.209	1.63457	0.509369	3.10495	0
119	8341	HIST1H2BN	histone cluster 1, H2bn	3.19183	1.67136	0.523637	3.18515	0
120	388951	TSPYL6	TSPY-like 6	3.16115	1.33458	0.422181	2.52202	0
121	3012	HIST1H2AE	histone cluster 1, H2ae	3.15582	1.90796	0.604585	3.75278	0
122	8970	HIST1H2BJ	histone cluster 1, H2bj	3.15461	1.72443	0.546638	3.3045	0
123	148696	LOC148696	Hypothetical LOC148696	3.13513	1.54698	0.493435	2.92206	0
124	140771	SMCR5	Smith-Magenis syndrome chromosome region, candidate 5 (non-protein coding)	3.0896	1.41228	0.457108	2.66157	0
125	259294	TAS2R19	taste receptor, type 2, member 19	3.08832	1.45519	0.471193	2.74193	0
126	643376	BTBD18	BTB (POZ) domain containing 18	3.06995	1.33213	0.433926	2.51774	0
127	677769	SCARNA17	small Cajal body-specific RNA 17	3.0507	1.31268	0.430288	2.48402	0
128	191585	PLAC4	placenta-specific 4	3.0349	1.64532	0.542134	3.12818	0
129	26137	ZBTB20	zinc finger and BTB domain containing 20	3.03074	1.48594	0.490288	2.80099	0
130	378938	MALAT1	metastasis associated lung adenocarcinoma transcript 1 (non-protein coding)	3.0284	1.53015	0.505266	2.88815	0
131	100131561	FKSG29		2.9943	1.24389	0.415419	2.36836	0
132	80215	C21orf96	RUNX1 intronic transcript 1 (non-protein coding)	2.99212	1.64123	0.548517	3.11932	0
133	128312	HIST3H2BB	histone cluster 3, H2bb	2.97269	1.73747	0.584477	3.3345	0
134	8345	HIST1H2BH	histone cluster 1, H2bh	2.9645	1.93292	0.652022	3.81827	0
135	23629	BRD7P3	bromodomain containing 7 pseudogene 3	2.92257	1.25905	0.430802	2.39338	0
136	353174	ZACN	zinc activated ligand-gated ion channel	2.91125	1.21758	0.418233	2.32556	0
137	138724	C9orf131	chromosome 9 open reading frame 131	2.90018	1.26285	0.43544	2.3997	0
138	7678	ZNF124	zinc finger protein 124	2.89496	1.21803	0.420742	2.32629	0
139	3006	HIST1H1C	histone cluster 1, H1c	2.88105	1.42812	0.495697	2.69097	0
140	100302692	NCRNA00182	FTX transcript, XIST regulator (non-protein coding)	2.87927	1.18549	0.411732	2.2744	0
141	729633	MRS2P2	MRS2 pseudogene 2	2.81703	1.32396	0.469982	2.50352	0
142	4974	OMG	oligodendrocyte myelin glycoprotein	2.81272	1.15424	0.410365	2.22567	0
143	414235	C10orf108	proline rich 26	2.77385	1.33925	0.482815	2.5302	0
144	26045	LRRTM2	leucine rich repeat transmembrane neuronal 2	2.73681	1.46335	0.534692	2.75748	0
145	283416	C12orf61	chromosome 12 open reading frame 61	2.73591	1.1493	0.420081	2.21807	0
146	619190	FDPSL2A	farnesyl diphosphate synthase pseudogene 2	2.73043	1.23892	0.453745	2.36022	0
147	85009	MGC16025	Hypothetical LOC85009	2.72518	1.23676	0.453828	2.35669	0
148	1146	CHRNG	cholinergic receptor, nicotinic, gamma (muscle)	2.70138	1.22351	0.452922	2.33515	0
149	7273	TTN	titin	2.69902	1.24448	0.461087	2.36933	0
150	8365	HIST1H4H	histone cluster 1, H4h	2.6911	1.38994	0.516497	2.62068	0
151	59351	PBOV1	prostate and breast cancer overexpressed 1	2.6839	1.49089	0.555494	2.81062	0
152	80094	FLJ14107	BIN3 intronic transcript 1 (non-protein coding)	2.67444	1.20565	0.450804	2.30641	0
153	387254	SLC7A5P2	solute carrier family 7 (amino acid transporter light chain, L system), member 5 pseudogene 2	2.66979	1.29077	0.483472	2.44659	0
154	56120	PCDHGB8P	protocadherin gamma subfamily B, 8 pseudogene	2.66695	1.33836	0.501833	2.52864	0
155	5555	PRH2	proline-rich protein HaeIII subfamily 2	2.66536	1.33625	0.50134	2.52494	0
156	27184	DISC2	disrupted in schizophrenia 2 (non-protein coding)	2.66484	1.06395	0.399254	2.09064	0
157	399968	PATE4	prostate and testis expressed 4	2.65732	1.22565	0.461237	2.33861	0
158	124925	SEZ6	seizure related 6 homolog (mouse)	2.65327	1.17573	0.443125	2.25907	0
159	100130264	LOC100130264	Hypothetical LOC100130264	2.6415	1.21967	0.461736	2.32894	0
160	405754	ERVFRDE1	endogenous retrovirus group FRD, member 1	2.61224	1.23616	0.473219	2.35571	0
161	7399	USH2A	Usher syndrome 2A (autosomal recessive, mild)	2.60292	1.21503	0.466793	2.32145	0
162	56832	IFNK	interferon, kappa	2.60055	1.16657	0.448585	2.24477	0
163	196472	FAM71C	family with sequence similarity 71, member C	2.59204	1.33408	0.514684	2.52115	0
164	151790	WDR49	WD repeat domain 49	2.5897	1.19154	0.460107	2.28396	0
165	378832	NCRNA00175	COL18A1 antisense RNA 1	2.58496	1.28181	0.495873	2.43144	0
166	92483	LDHAL6B	lactate dehydrogenase A-like 6B	2.56119	1.09898	0.42909	2.14203	0
167	29018	PRO1768	FOXN3 antisense RNA 2	2.55645	1.12564	0.440314	2.18198	0
168	7224	TRPC5	transient receptor potential cation channel, subfamily C, member 5	2.55546	1.1274	0.441174	2.18465	0
169	29935	RPA4	replication protein A4, 30kDa	2.54499	1.11533	0.438245	2.16644	0
170	100131496	LOC100131496	Hypothetical LOC100131496	2.52402	1.26064	0.499457	2.39602	0
171	337875	HIST2H2BA	histone cluster 2, H2ba (pseudogene)	2.50837	1.42459	0.567933	2.68437	0
172	2841	GPR18	G protein-coupled receptor 18	2.50377	1.10592	0.441701	2.15236	0
173	140432	RNF113B	ring finger protein 113B	2.49894	1.11997	0.448178	2.17343	0
174	2241	FER	fer (fps/fes related) tyrosine kinase	2.4971	0.97139	0.389007	1.96073	0
175	338069	ST7OT4	ST7 overlapping transcript 4	2.4824	1.14366	0.460709	2.20941	0
176	9407	TMPRSS11D	transmembrane protease, serine 11D	2.4718	1.29518	0.523983	2.45408	0
177	84614	ZBTB37	zinc finger and BTB domain containing 37	2.46644	0.973058	0.394519	1.963	0
178	85319	BAGE2	B melanoma antigen family, member 2	2.46314	1.10679	0.44934	2.15366	0
179	57714	NA	neuroacanthocytosis	2.45938	1.00674	0.409349	2.00937	0
180	643210	FLJ40292	EHMT1 intronic transcript 1	2.45688	1.13486	0.461912	2.19598	0
181	65065	NBEAL1	neurobeachin-like 1	2.45025	1.01332	0.413557	2.01855	0
182	51224	TCEB3B	transcription elongation factor B polypeptide 3B (elongin A2)	2.44918	1.15729	0.472524	2.23039	0
183	2844	GPR21	G protein-coupled receptor 21	2.44185	1.06727	0.437076	2.09547	0
184	79857	FLJ13224	Hypothetical LOC79857	2.4365	1.18843	0.487764	2.27905	0
185	400360	C15orf54	chromosome 15 open reading frame 54	2.43241	1.38673	0.570104	2.61485	0
186	654320	SNORA8	small nucleolar RNA, H/ACA box 8	2.41967	1.072	0.443035	2.10234	0
187	8337	HIST2H2AA3	histone cluster 2, H2aa3	2.4069	1.23736	0.514088	2.35766	0
188	8370	HIST2H4A	histone cluster 2, H4a	2.40442	1.21314	0.504547	2.31842	0
189	474354	LRRC18	leucine rich repeat containing 18	2.39966	1.11262	0.463656	2.16238	0
190	158401	C9orf84	chromosome 9 open reading frame 84	2.36799	1.14545	0.483723	2.21216	0
191	100271836	LOC100271836	SMG1 homolog, phosphatidylinositol 3-kinase-related kinase pseudogene	2.35961	1.0199	0.432231	2.02777	0
192	283518	KCNRG	potassium channel regulator	2.35953	1.02067	0.432573	2.02886	0
193	84197	SGK196	protein-O-mannose kinase	2.34434	1.10265	0.470348	2.14749	0
194	28997	PRO0611		2.34023	1.0653	0.45521	2.0926	0
195	728402	TPI1P3	triosephosphate isomerase 1 pseudogene 3	2.33912	1.16317	0.497269	2.23949	0
196	408263	C5orf40	fibronectin type III domain containing 9	2.3354	1.08272	0.463611	2.11802	0
197	10984	KCNQ1OT1	KCNQ1 opposite strand/antisense transcript 1 (non-protein coding)	2.32619	1.24724	0.536175	2.37387	0
198	113746	ODF3	outer dense fiber of sperm tails 3	2.32036	1.1246	0.484665	2.1804	0
199	50831	TAS2R3	taste receptor, type 2, member 3	2.31797	1.05658	0.455823	2.08	0
200	9597	SMAD5OS	SMAD5 antisense RNA 1	2.30684	0.9796	0.424649	1.97192	0
201	4012	LNPEP	leucyl/cystinyl aminopeptidase	2.28759	0.990236	0.432872	1.98651	0
202	392196	LOC392196		2.27682	1.08292	0.475628	2.11832	0
203	84127	RUNDC2A	RUN domain containing 2A	2.26762	0.937556	0.413453	1.91528	0
204	158399	ZNF483	zinc finger protein 483	2.24666	1.05973	0.471693	2.08454	0
205	55175	KLHL11	kelch-like family member 11	2.24432	0.969378	0.431926	1.958	0
206	8139	GAN	gigaxonin	2.23305	0.948633	0.424815	1.93004	0
207	57730	ANKRD36B	ankyrin repeat domain 36B	2.23127	0.958541	0.429594	1.94334	0
208	3017	HIST1H2BD	histone cluster 1, H2bd	2.22594	1.14979	0.516543	2.21882	0
209	400931	LOC400931	MIRLET7B host gene (non-protein coding)	2.2155	1.13831	0.513792	2.20123	0
210	221016	CCDC7	coiled-coil domain containing 7	2.19529	0.862244	0.392771	1.81786	0
211	64783	RBM15	RNA binding motif protein 15	2.19415	0.843563	0.38446	1.79448	0
212	56969	RPL23AP32	ribosomal protein L23a pseudogene 32	2.1888	1.02933	0.470274	2.04108	0
213	2798	GNRHR	gonadotropin-releasing hormone receptor	2.17942	1.08603	0.498312	2.12289	0
214	27197	GPR82	G protein-coupled receptor 82	2.1762	1.00327	0.46102	2.00454	0
215	57448	BIRC6	baculoviral IAP repeat containing 6	2.16772	0.81942	0.378011	1.7647	0
216	387082	SUMO4	small ubiquitin-like modifier 4	2.16039	1.01584	0.470211	2.02208	0
217	127602	DNAH14	dynein, axonemal, heavy chain 14	2.15955	0.906272	0.419658	1.8742	0
218	440689	HIST2H2BF	histone cluster 2, H2bf	2.13686	1.20119	0.562129	2.2993	0
219	49861	CLDN20	claudin 20	2.13268	0.919159	0.430987	1.89101	0
220	388697	HRNR	hornerin	2.11643	1.02401	0.483839	2.03357	0
221	54674	LRRN3	leucine rich repeat neuronal 3	2.10645	1.13006	0.536476	2.18868	0
222	91149	LOC91149	RAPGEF4 antisense RNA 1	2.09255	0.932568	0.445661	1.90867	0
223	100129716	LOC100129716	ARRDC3 antisense RNA 1	2.09162	0.960223	0.459082	1.94561	0
224	100131897	FAM196B	family with sequence similarity 196, member B	2.09109	1.05305	0.503589	2.07491	0
225	414301	DDI1	DNA-damage inducible 1 homolog 1 (S. cerevisiae)	2.08237	0.980662	0.470936	1.97337	0
226	100169750	PRINS	psoriasis associated non-protein coding RNA induced by stress	2.07947	0.97721	0.469932	1.96865	0
227	7179	TPTE	transmembrane phosphatase with tensin homology	2.07751	0.974473	0.469059	1.96492	0
228	377630	USP17L2	ubiquitin specific peptidase 17-like family member 2	2.06943	0.991762	0.479244	1.98861	0
229	79741	C10orf68	coiled-coil domain containing 7	2.06931	0.961132	0.464469	1.94684	0
230	403314	APOBEC4	apolipoprotein B mRNA editing enzyme, catalytic polypeptide-like 4 (putative)	2.06735	0.872812	0.422189	1.83123	0
231	375748	C9orf102	excision repair cross-complementing rodent repair deficiency, complementation group 6-like 2	2.06349	0.812989	0.393988	1.75685	0
232	163590	TOR1AIP2	torsin A interacting protein 2	2.06113	0.790709	0.383629	1.72992	0
233	401145	FAM190A	coiled-coil serine-rich protein 1	2.05774	1.00544	0.488613	2.00755	0
234	140687	GCNT7	glucosaminyl (N-acetyl) transferase family member 7	2.04265	0.939017	0.459706	1.91722	0
235	643036	SLED1	Proteoglycan 3 pseudogene	2.04058	0.977316	0.478939	1.9688	0
236	100132724	LOC100132724	DDB1 and CUL4 associated factor 13 pseudogene 3	2.04037	0.989917	0.485165	1.98607	0
237	9708	PCDHGA8	protocadherin gamma subfamily A, 8	2.03626	1.0982	0.539323	2.14088	0
238	100033431	SNORD116-20	small nucleolar RNA, C/D box 116-20	2.02428	1.34578	0.664821	2.54168	0
239	92797	HELB	helicase (DNA) B	2.01652	0.834022	0.413595	1.78265	0
240	168433	RNF133	ring finger protein 133	2.01478	1.08276	0.53741	2.11809	0
241	3053	SERPIND1	serpin peptidase inhibitor, clade D (heparin cofactor), member 1	2.01264	1.17228	0.58246	2.25368	0
242	440354	LOC440354	PI-3-kinase-related kinase SMG-1 pseudogene	2.01163	0.800549	0.397961	1.74176	0
243	10930	APOBEC2	apolipoprotein B mRNA editing enzyme, catalytic polypeptide-like 2	1.99985	0.846252	0.423157	1.79782	0
244	25923	ATL3	atlastin GTPase 3	1.99563	0.788699	0.395214	1.72752	0
245	285025	CCDC141	coiled-coil domain containing 141	1.99329	1.07191	0.537759	2.10222	0
246	580	BARD1	BRCA1 associated RING domain 1	1.98304	0.829522	0.418308	1.7771	0
247	379013	RNF138P1	ring finger protein 138, E3 ubiquitin protein ligase pseudogene 1	1.97625	0.823161	0.416527	1.76928	0
248	441457	FAM22G	NUT family member 2G	1.97521	0.884256	0.447676	1.84581	0
249	652919	NA	neuroacanthocytosis	1.97078	1.21705	0.617546	2.32471	0
250	197003	MGC15885	Hypothetical protein MGC15885	1.94577	0.790017	0.406017	1.72909	0
251	349633	C11orf34	placenta expressed transcript 1	1.94161	0.897424	0.462206	1.86274	0
252	125919	ZNF543	zinc finger protein 543	1.9387	0.734508	0.378866	1.66383	0
253	284697	BTBD8	BTB (POZ) domain containing 8	1.93771	0.866456	0.447155	1.82318	0
254	91181	NUP210L	nucleoporin 210kDa-like	1.93485	0.937468	0.484516	1.91516	0
255	55267	C22orf26	chromosome 22 open reading frame 26	1.93299	0.883221	0.456919	1.84449	0
256	84973	SNHG7	small nucleolar RNA host gene 7 (non-protein coding)	1.93271	0.864584	0.447344	1.82082	0
257	55628	ZNF407	zinc finger protein 407	1.92981	0.768649	0.398303	1.70367	0
258	10297	APC2	adenomatosis polyposis coli 2	1.92218	0.888812	0.462398	1.85165	0
259	4026	LPP	LIM domain containing preferred translocation partner in lipoma	1.92008	0.758163	0.394861	1.69134	0
260	641298	LOC641298	SMG1 pseudogene 1	1.91918	0.920018	0.479381	1.89214	0
261	284047	CCDC144B	coiled-coil domain containing 144B (pseudogene)	1.9088	0.897032	0.469946	1.86223	0
262	353324	SPATA12	spermatogenesis associated 12	1.90719	0.874676	0.45862	1.8336	0
263	23269	MGA	MGA, MAX dimerization protein	1.90391	0.72213	0.379288	1.64962	0
264	57061	HYMAI	hydatidiform mole associated and imprinted (non-protein coding)	1.89599	0.889773	0.469292	1.85288	0
265	378465	HSN2	hereditary sensory neuropathy, type II	1.89488	0.883569	0.466293	1.84493	0
266	137735	ABRA	actin-binding Rho activating protein	1.88145	0.835191	0.443909	1.78409	0
267	54832	VPS13C	vacuolar protein sorting 13 homolog C (S. cerevisiae)	1.87645	0.79806	0.425303	1.73876	0
268	4649	MYO9A	myosin IXA	1.86698	0.754562	0.404163	1.68712	0
269	83445	GSG1	germ cell associated 1	1.8633	0.903629	0.484961	1.87077	0
270	116828	CG030	N4BPL2 intronic transcript 2 (non-protein coding)	1.86245	0.70357	0.377765	1.62853	0
271	378925	RNF148	ring finger protein 148	1.85712	0.956768	0.515189	1.94096	0
272	387638	C10orf113	chromosome 10 open reading frame 113	1.85554	0.906087	0.488313	1.87396	0
273	23224	SYNE2	spectrin repeat containing, nuclear envelope 2	1.84526	0.763294	0.41365	1.69736	0
274	64922	LRRC19	leucine rich repeat containing 19	1.84295	0.914677	0.496311	1.88515	0
275	375035	SFT2D2	SFT2 domain containing 2	1.84246	0.861648	0.467662	1.81711	0
276	83481	EPPK1	epiplakin 1	1.84216	0.820446	0.445372	1.76595	0
277	145241	ADAM21P1	ADAM metallopeptidase domain 21 pseudogene 1	1.84153	0.807648	0.438575	1.75036	0
278	149469	C1orf84	Chromosome 1 open reading frame 84	1.83592	0.803599	0.437709	1.74545	0
279	26148	C10orf12	chromosome 10 open reading frame 12	1.83496	0.713218	0.388684	1.63946	0
280	375248	ANKRD36	ankyrin repeat domain 36	1.83454	0.779469	0.424885	1.7165	0
281	7253	TSHR	thyroid stimulating hormone receptor	1.82957	0.850281	0.464744	1.80285	0
282	727940	RHOXF2B	Rhox homeobox family, member 2B	1.82917	0.757073	0.413889	1.69006	0
283	9910	RABGAP1L	RAB GTPase activating protein 1-like	1.81948	0.722764	0.397236	1.65034	0
284	7227	TRPS1	trichorhinophalangeal syndrome I	1.81142	0.806095	0.445007	1.74847	0
285	6554	SLC10A1	solute carrier family 10 (sodium/bile acid cotransporter), member 1	1.8101	0.991421	0.547716	1.98814	0
286	56245	C21orf62	chromosome 21 open reading frame 62	1.80602	0.789873	0.437355	1.72892	0
287	100132832	LOC100132832	postmeiotic segregation increased 2 pseudogene 9	1.79199	0.760223	0.424235	1.69375	0
288	987	LRBA	LPS-responsive vesicle trafficking, beach and anchor containing	1.78533	0.764371	0.42814	1.69863	0
289	339500	ZNF678	zinc finger protein 678	1.78215	0.719148	0.403528	1.64621	0
290	8123	PAR5	Prader Willi/Angelman region RNA 5	1.78185	0.932751	0.523473	1.90891	0
291	8925	HERC1	HECT and RLD domain containing E3 ubiquitin protein ligase family member 1	1.78078	0.710824	0.399164	1.63674	0
292	729759	OR4F29	olfactory receptor, family 4, subfamily F, member 29	1.78028	0.884908	0.49706	1.84665	0
293	10803	CCR9	chemokine (C-C motif) receptor 9	1.78001	0.782547	0.43963	1.72017	0
294	388341	C17orf76	family with sequence similarity 211, member A	1.77959	0.746723	0.419604	1.67798	0
295	7675	ZNF121	zinc finger protein 121	1.77676	0.719821	0.405132	1.64698	0
296	10218	ANGPTL7	angiopoietin-like 7	1.77438	0.942489	0.531166	1.92184	0
297	7840	ALMS1	Alstrom syndrome 1	1.77197	0.684813	0.38647	1.60749	0
298	120114	FAT3	FAT atypical cadherin 3	1.76603	0.892584	0.505419	1.8565	0
299	54834	GDAP2	ganglioside induced differentiation associated protein 2	1.76571	0.676483	0.383121	1.59824	0
300	55125	CEP192	centrosomal protein 192kDa	1.75077	0.671656	0.383634	1.5929	0
301	29119	CTNNA3	catenin (cadherin-associated protein), alpha 3	1.74089	0.722413	0.414968	1.64994	0
302	7644	ZNF91	zinc finger protein 91	1.73979	0.878915	0.505185	1.83899	0
303	57551	TAOK1	TAO kinase 1	1.73944	0.681478	0.391781	1.60378	0
304	50613	UBQLN3	ubiquilin 3	1.73792	0.835953	0.481007	1.78504	0
305	348254	CCDC144C	coiled-coil domain containing 144C, pseudogene	1.73278	1.0534	0.607924	2.07542	0
306	9857	CEP350	centrosomal protein 350kDa	1.72939	0.668902	0.386785	1.58986	0
307	285419	LOC285419	long intergenic non-protein coding RNA 1091	1.72166	0.827006	0.480354	1.774	0
308	50939	IMPG2	interphotoreceptor matrix proteoglycan 2	1.71929	0.774629	0.450553	1.71075	0
309	5978	REST	RE1-silencing transcription factor	1.71734	0.689114	0.401268	1.61229	0
310	23112	TNRC6B	trinucleotide repeat containing 6B	1.70205	0.673056	0.395439	1.59445	0
311	54986	ULK4	unc-51 like kinase 4	1.70073	0.789193	0.464032	1.72811	0
312	57709	SLC7A14	solute carrier family 7, member 14	1.69505	0.856723	0.505426	1.81092	0
313	346007	EYS	eyes shut homolog (Drosophila)	1.69019	0.714433	0.422694	1.64084	0
314	100170939	LOC100170939		1.68758	0.758285	0.449333	1.69148	0
315	56105	PCDHGA11	protocadherin gamma subfamily A, 11	1.68753	0.73158	0.43352	1.66046	0
316	91749	KIAA1919	KIAA1919	1.68733	0.684375	0.405597	1.60701	0
317	79940	C6orf155	long intergenic non-protein coding RNA 472	1.68496	0.845825	0.501986	1.79729	0
318	19	ABCA1	ATP-binding cassette, sub-family A (ABC1), member 1	1.68451	0.75218	0.446528	1.68434	0
319	84989	LOC84989	JMJD1C antisense RNA 1	1.68311	0.831609	0.494092	1.77967	0
320	160851	DGKH	diacylglycerol kinase, eta	1.67865	0.748334	0.445795	1.67985	0
321	79618	HMBOX1	homeobox containing 1	1.67634	0.653416	0.389787	1.57289	0
322	414899	BLID	BH3-like motif containing, cell death inducer	1.67631	0.825866	0.492668	1.7726	0
323	23499	MACF1	microtubule-actin crosslinking factor 1	1.67594	0.724556	0.432329	1.65239	0
324	643314	KIAA0754	KIAA0754	1.6736	0.753948	0.450494	1.6864	0
325	387119	C6orf204	centrosomal protein 85kDa-like	1.67355	0.745686	0.445571	1.67677	0
326	203238	C9orf93	coiled-coil domain containing 171	1.67168	0.751084	0.4493	1.68306	0
327	79088	ZNF426	zinc finger protein 426	1.66816	0.633434	0.37972	1.55125	0
328	285600	C5orf36	KIAA0825	1.6656	0.801319	0.4811	1.74269	0
329	284099	C17orf78	chromosome 17 open reading frame 78	1.66133	0.784659	0.472308	1.72268	0
	B.
	List of 81 lowly quantified genes by Ribo-Zero-Seq compared to mRNA-Seq. SAM analysis FDR=0
	Gene ID	Gene Symbol	Gene Name	Score(d)	Numerator(r)	Denominator(s+s0)	Fold Change	q-value(%)
1	23117	NPIPL3	nuclear pore complex interacting protein family, member B3	-3.30084	-1.71104	0.518367	0.305439	0
2	735301	SNHG9	small nucleolar RNA host gene 9 (non-protein coding)	-3.13096	-1.55732	0.497395	0.339781	0
3	348093	RBPMS2	RNA binding protein with multiple splicing 2	-3.12608	-1.43875	0.460241	0.368887	0
4	100132247	LOC100132247	nuclear pore complex interacting protein family, member B5	-2.90429	-1.47111	0.50653	0.360704	0
5	80863	PRRT1	proline-rich transmembrane protein 1	-2.86001	-1.41847	0.495967	0.374109	0
6	100133161	LOC100133161	long intergenic non-protein coding RNA 1001	-2.793	-1.44614	0.517774	0.367002	0
7	10581	IFITM2	interferon induced transmembrane protein 2	-2.65156	-1.06705	0.402424	0.477294	0
8	100132287	LOC100132287		-2.62005	-1.0973	0.41881	0.46739	0
9	6844	VAMP2	vesicle-associated membrane protein 2 (synaptobrevin 2)	-2.61288	-1.09066	0.417417	0.469546	0
10	4900	NRGN	neurogranin (protein kinase C substrate, RC3)	-2.55768	-1.30142	0.508827	0.405727	0
11	26071	FAM127B	family with sequence similarity 127, member B	-2.5248	-1.16873	0.4629	0.444813	0
12	11230	PRAF2	PRA1 domain family, member 2	-2.51997	-1.11396	0.442051	0.462025	0
13	727800	RNF208	ring finger protein 208	-2.51867	-1.221	0.484781	0.428984	0
14	527	ATP6V0C	ATPase, H+ transporting, lysosomal 16kDa, V0 subunit c	-2.51489	-1.07996	0.429426	0.473042	0
15	83442	SH3BGRL3	SH3 domain binding glutamic acid-rich protein like 3	-2.49673	-1.01849	0.40793	0.493632	0
16	10541	ANP32B	acidic (leucine-rich) nuclear phosphoprotein 32 family, member B	-2.49519	-1.03048	0.412986	0.489547	0
17	399844	FLJ45445	long intergenic non-protein coding RNA 1002	-2.46341	-1.35937	0.551824	0.389753	0
18	100133331	LOC100133331	Hypothetical LOC100133331	-2.46206	-1.11166	0.451514	0.462763	0
19	83439	TCF7L1	transcription factor 7-like 1 (T-cell specific, HMG-box)	-2.46193	-1.24024	0.503768	0.423302	0
20	5032	P2RY11	purinergic receptor P2Y, G-protein coupled, 11	-2.43378	-1.3666	0.561515	0.387803	0
21	602	BCL3	B-cell CLL/lymphoma 3	-2.43289	-1.04596	0.429928	0.484321	0
22	8815	BANF1	barrier to autointegration factor 1	-2.4304	-1.01077	0.415885	0.496282	0
23	643387	LOC643387		-2.39752	-0.901215	0.375894	0.535435	0
24	58496	LY6G5B	lymphocyte antigen 6 complex, locus G5B	-2.36012	-0.97881	0.41473	0.507398	0
25	10410	IFITM3	interferon induced transmembrane protein 3	-2.3564	-0.959468	0.407175	0.514246	0
26	92249	LOC92249		-2.34648	-1.05981	0.451658	0.479696	0
27	51157	ZNF580	zinc finger protein 580	-2.34547	-1.00313	0.427686	0.498918	0
28	440400	RNASEK	ribonuclease, RNase K	-2.30446	-0.878539	0.381234	0.543918	0
29	3858	KRT10	keratin 10	-2.28753	-0.935327	0.408881	0.522924	0
30	11147	HHLA3	HERV-H LTR-associating 3	-2.27942	-1.12148	0.492002	0.459622	0
31	25999	CLIP3	CAP-GLY domain containing linker protein 3	-2.26003	-0.903723	0.399872	0.534506	0
32	54345	SOX18	SRY (sex determining region Y)-box 18	-2.25873	-1.06057	0.469541	0.479444	0
33	84335	AKT1S1	AKT1 substrate 1 (proline-rich)	-2.25225	-0.863274	0.383295	0.549704	0
34	79366	HMGN5	high mobility group nucleosome binding domain 5	-2.25161	-1.22457	0.543864	0.427926	0
35	2828	GPR4	G protein-coupled receptor 4	-2.24769	-0.934422	0.415726	0.523252	0
36	286256	LCN12	lipocalin 12	-2.24537	-1.09704	0.48858	0.467474	0
37	653553	NA	neuroacanthocytosis	-2.23719	-1.12096	0.501056	0.459789	0
38	482	ATP1B2	ATPase, Na+/K+ transporting, beta 2 polypeptide	-2.23479	-1.12344	0.502705	0.458998	0
39	4502	MT2A	metallothionein 2A	-2.20773	-1.09828	0.497471	0.467072	0
40	3189	HNRNPH3	heterogeneous nuclear ribonucleoprotein H3 (2H9)	-2.18045	-0.859652	0.394254	0.551085	0
41	1476	CSTB	cystatin B (stefin B)	-2.16454	-0.923731	0.426756	0.527144	0
42	23641	LDOC1	leucine zipper, down-regulated in cancer 1	-2.14712	-0.984659	0.458595	0.505345	0
43	7703	PCGF2	polycomb group ring finger 2	-2.13333	-1.00492	0.471059	0.498297	0
44	399744	LOC399744	long intergenic non-protein coding RNA 999	-2.11779	-0.910442	0.429903	0.532022	0
45	114785	MBD6	methyl-CpG binding domain protein 6	-2.11211	-0.993563	0.470414	0.502236	0
46	126393	HSPB6	heat shock protein, alpha-crystallin-related, B6	-2.10457	-1.22096	0.580147	0.428997	0
47	5763	PTMS	parathymosin	-2.09655	-1.00634	0.479998	0.497808	0
48	6668	SP2	Sp2 transcription factor	-2.0875	-0.887211	0.425012	0.540658	0
49	80864	EGFL8	EGF-like-domain, multiple 8	-2.08138	-1.05236	0.50561	0.482177	0
50	126326	GIPC3	GIPC PDZ domain containing family, member 3	-2.07609	-1.01106	0.487003	0.49618	0
51	374887	YJEFN3	YjeF N-terminal domain containing 3	-2.07236	-1.26288	0.609392	0.41671	0
52	10817	FRS3	fibroblast growth factor receptor substrate 3	-2.06759	-0.813222	0.393318	0.56911	0
53	285908	NCRNA00174	long intergenic non-protein coding RNA 174	-2.06482	-0.846061	0.409751	0.556301	0
54	78994	PRR14	proline rich 14	-2.06428	-0.857471	0.415386	0.551919	0
55	8233	ZRSR2	zinc finger (CCCH type), RNA-binding motif and serine/arginine rich 2	-2.06153	-0.794865	0.385571	0.576397	0
56	2787	GNG5	guanine nucleotide binding protein (G protein), gamma 5	-2.0446	-0.810544	0.396432	0.570167	0
57	2521	FUS	fused in sarcoma	-2.0363	-0.812297	0.398908	0.569474	0
58	177	AGER	advanced glycosylation end product-specific receptor	-2.0345	-0.829182	0.407561	0.562848	0
59	158931	TCEAL6	transcription elongation factor A (SII)-like 6	-2.03275	-0.950284	0.467487	0.517531	0
60	10266	RAMP2	receptor (G protein-coupled) activity modifying protein 2	-2.02287	-0.964346	0.476722	0.512511	0
61	25764	C15orf63	huntingtin interacting protein K	-2.02262	-0.866955	0.428629	0.548303	0
62	54433	GAR1	GAR1 ribonucleoprotein	-2.02105	-0.837451	0.414365	0.559631	0
63	56948	SDR39U1	short chain dehydrogenase/reductase family 39U, member 1	-2.01703	-0.761376	0.377474	0.589933	0
64	3184	HNRNPD	heterogeneous nuclear ribonucleoprotein D (AU-rich element RNA binding protein 1, 37kDa)	-2.01007	-0.748473	0.372362	0.595233	0
65	147011	PROCA1	protein interacting with cyclin A1	-2.00005	-0.775858	0.38792	0.584041	0
66	284325	C19orf54	chromosome 19 open reading frame 54	-1.99212	-0.788468	0.395793	0.578958	0
67	349667	RTN4RL2	reticulon 4 receptor-like 2	-1.99057	-1.00665	0.505709	0.497701	0
68	163154	PRR22	proline rich 22	-1.98906	-0.871086	0.437938	0.546735	0
69	3623	INHA	inhibin, alpha	-1.98806	-1.00225	0.504132	0.499222	0
70	84106	PRAM1	PML-RARA regulated adaptor molecule 1	-1.98787	-0.895976	0.450722	0.537384	0
71	7791	ZYX	zyxin	-1.98655	-0.78557	0.395445	0.580123	0
72	29998	GLTSCR1	glioma tumor suppressor candidate region gene 1	-1.98094	-0.852168	0.430184	0.553952	0
73	10151	HNRNPA3P1	heterogeneous nuclear ribonucleoprotein A3 pseudogene 1	-1.97832	-0.782162	0.395367	0.581495	0
74	978	CDA	cytidine deaminase	-1.96524	-0.936172	0.476366	0.522618	0
75	64319	FBRS	fibrosin	-1.96001	-0.775517	0.395671	0.584179	0
76	84967	LSM10	LSM10, U7 small nuclear RNA associated	-1.95745	-0.736655	0.376334	0.600129	0
77	84894	LINGO1	leucine rich repeat and Ig domain containing 1	-1.95146	-1.01499	0.520115	0.494833	0
78	255783	PRR24	proline rich 24	-1.94228	-0.815328	0.419779	0.568279	0
79	3201	HOXA4	homeobox A4	-1.93451	-0.957213	0.494809	0.515051	0
80	8637	EIF4EBP3	eukaryotic translation initiation factor 4E binding protein 3	-1.9317	-0.791572	0.409781	0.577714	0
81	8933	FAM127A	family with sequence similarity 127, member A	-1.92353	-0.747448	0.388581	0.595656	0
	C.
	List of 66 highly quantified genes by DSN-Seq compared to Ribo-Zero-Seq. SAM analysis FDR=0
	Gene ID	Gene Symbol	Gene Name	Score(d)	Numerator(r)	Denominator(s+s0)	Fold Change	q-value(%)
1	1038	CDR1	cerebellar degeneration-related protein 1, 34kDa	3.5069	2.0153	0.574666	4.04263	0
2	23117	NPIPL3	nuclear pore complex interacting protein family, member B3	3.27665	1.74435	0.532358	3.35044	0
3	100132247	LOC100132247	nuclear pore complex interacting protein family, member B5	2.85325	1.50169	0.526308	2.83175	0
4	735301	SNHG9	small nucleolar RNA host gene 9 (non-protein coding)	2.84521	1.41762	0.498246	2.67144	0
5	100132287	LOC100132287		2.5145	1.10154	0.438076	2.14584	0
6	6844	VAMP2	vesicle-associated membrane protein 2 (synaptobrevin 2)	2.49938	1.06662	0.426755	2.09453	0
7	79366	HMGN5	high mobility group nucleosome binding domain 5	2.48316	1.39666	0.562453	2.63291	0
8	348093	RBPMS2	RNA binding protein with multiple splicing 2	2.47843	1.19386	0.481702	2.28765	0
9	10541	ANP32B	acidic (leucine-rich) nuclear phosphoprotein 32 family, member B	2.41611	1.0605	0.438931	2.08566	0
10	92249	LOC92249		2.39423	1.12266	0.468903	2.17748	0
11	84081	CCDC55	nuclear speckle splicing regulatory protein 1	2.2722	0.928401	0.408592	1.90317	0
12	100133161	LOC100133161	long intergenic non-protein coding RNA 1001	2.26691	1.20178	0.53014	2.30023	0
13	80863	PRRT1	proline-rich transmembrane protein 1	2.25637	1.15428	0.511563	2.22573	0
14	10581	IFITM2	interferon induced transmembrane protein 2	2.2382	0.955404	0.426862	1.93912	0
15	482	ATP1B2	ATPase, Na+/K+ transporting, beta 2 polypeptide	2.21145	1.16055	0.524794	2.23543	0
16	26071	FAM127B	family with sequence similarity 127, member B	2.18157	1.02856	0.471475	2.03998	0
17	100133331	LOC100133331	Hypothetical LOC100133331	2.16781	1.04653	0.48276	2.06556	0
18	25999	CLIP3	CAP-GLY domain containing linker protein 3	2.16338	0.918114	0.424389	1.88964	0
19	11230	PRAF2	PRA1 domain family, member 2	2.16047	1.00805	0.466587	2.01119	0
20	51157	ZNF580	zinc finger protein 580	2.15464	0.931655	0.432396	1.90746	0
21	83439	TCF7L1	transcription factor 7-like 1 (T-cell specific, HMG-box)	2.0759	1.06596	0.513493	2.09356	0
22	285908	NCRNA00174	long intergenic non-protein coding RNA 174	2.06053	0.898521	0.436064	1.86415	0
23	126393	HSPB6	heat shock protein, alpha-crystallin-related, B6	2.05128	1.26105	0.614764	2.39671	0
24	3189	HNRNPH3	heterogeneous nuclear ribonucleoprotein H3 (2H9)	2.0456	0.847395	0.414253	1.79925	0
25	2828	GPR4	G protein-coupled receptor 4	2.03184	0.867759	0.42708	1.82483	0
26	5763	PTMS	parathymosin	2.01537	0.955994	0.474351	1.93992	0
27	58496	LY6G5B	lymphocyte antigen 6 complex, locus G5B	2.00487	0.856823	0.427372	1.81105	0
28	8233	ZRSR2	zinc finger (CCCH type), RNA-binding motif and serine/arginine rich 2	1.9873	0.825254	0.415265	1.77185	0
29	8815	BANF1	barrier to autointegration factor 1	1.96573	0.848093	0.431439	1.80012	0
30	83442	SH3BGRL3	SH3 domain binding glutamic acid-rich protein like 3	1.92753	0.804941	0.417603	1.74707	0
31	11147	HHLA3	HERV-H LTR-associating 3	1.91981	0.977024	0.508918	1.9684	0
32	3224	HOXC8	homeobox C8	1.90354	0.856154	0.449769	1.81021	0
33	10151	HNRNPA3P1	heterogeneous nuclear ribonucleoprotein A3 pseudogene 1	1.90034	0.809065	0.425747	1.75208	0
34	374650	GOLGA6L5	golgin A6 family-like 5, pseudogene	1.89852	0.900881	0.474516	1.86721	0
35	1958	EGR1	early growth response 1	1.86715	0.907204	0.485876	1.87541	0
36	158931	TCEAL6	transcription elongation factor A (SII)-like 6	1.85673	0.931103	0.501474	1.90673	0
37	91663	MYADM	myeloid-associated differentiation marker	1.83994	0.861151	0.468032	1.81649	0
38	602	BCL3	B-cell CLL/lymphoma 3	1.83912	0.815595	0.443471	1.76002	0
39	527	ATP6V0C	ATPase, H+ transporting, lysosomal 16kDa, V0 subunit c	1.82557	0.836275	0.458091	1.78543	0
40	4900	NRGN	neurogranin (protein kinase C substrate, RC3)	1.82503	0.992403	0.543773	1.9895	0
41	7703	PCGF2	polycomb group ring finger 2	1.82485	0.904326	0.495562	1.87167	0
42	3184	HNRNPD	heterogeneous nuclear ribonucleoprotein D (AU-rich element RNA binding protein 1, 37kDa)	1.81275	0.71948	0.3969	1.64659	0
43	1476	CSTB	cystatin B (stefin B)	1.80789	0.786679	0.435137	1.7251	0
44	442590	SPDYE5	speedy/RINGO cell cycle regulator family member E5	1.80774	0.811917	0.449134	1.75554	0
45	399744	LOC399744	long intergenic non-protein coding RNA 999	1.79966	0.825847	0.458892	1.77258	0
46	10410	IFITM3	interferon induced transmembrane protein 3	1.79327	0.760064	0.423842	1.69357	0
47	6668	SP2	Sp2 transcription factor	1.78922	0.795901	0.444831	1.73616	0
48	1489	CTF1	cardiotrophin 1	1.78611	0.947405	0.53043	1.9284	0
49	729597	SPDYE6	speedy/RINGO cell cycle regulator family member E6	1.78151	0.857474	0.481318	1.81186	0
50	399844	FLJ45445	long intergenic non-protein coding RNA 1002	1.77772	1.00365	0.56457	2.00506	0
51	441273	SPDYE2	speedy/RINGO cell cycle regulator family member E2	1.77713	0.935868	0.526617	1.91304	0
52	23641	LDOC1	leucine zipper, down-regulated in cancer 1	1.77541	0.843111	0.474882	1.79391	0
53	5411	PNN	pinin, desmosome associated protein	1.75855	0.718911	0.40881	1.64594	0
54	65109	UPF3B	UPF3 regulator of nonsense transcripts homolog B (yeast)	1.7576	0.789001	0.448909	1.72788	0
55	643387	LOC643387		1.738	0.711529	0.409395	1.63754	0
56	727800	RNF208	ring finger protein 208	1.73426	0.922392	0.531865	1.89526	0
57	55119	PRPF38B	pre-mRNA processing factor 38B	1.7223	0.679089	0.394292	1.60113	0
58	29998	GLTSCR1	glioma tumor suppressor candidate region gene 1	1.70909	0.738633	0.432179	1.66859	0
59	349667	RTN4RL2	reticulon 4 receptor-like 2	1.70275	0.892621	0.524222	1.85655	0
60	710	SERPING1	serpin peptidase inhibitor, clade G (C1 inhibitor), member 1	1.69795	0.751558	0.442626	1.68361	0
61	25764	C15orf63	huntingtin interacting protein K	1.6955	0.75332	0.444306	1.68567	0
62	80209	C13orf23	proline and serine rich 1	1.69413	0.691653	0.408265	1.61513	0
63	645851	NA	neuroacanthocytosis	1.69267	0.729257	0.430831	1.65778	0
64	441272	SPDYE3	speedy/RINGO cell cycle regulator family member E3	1.69178	0.741739	0.438437	1.67219	0
65	4588	MUC6	mucin 6, oligomeric mucus/gel-forming	1.67812	1.07669	0.641603	2.10919	0
66	3223	HOXC6	homeobox C6	1.65763	0.763325	0.460491	1.6974	0
	D.
	List of 38 lowly quantified genes by DSN-Seq compared to Ribo-Zero-Seq. SAM analysis FDR=0
	Gene ID	Gene Symbol	Gene Name	Score(d)	Numerator(r)	Denominator(s+s0)	Fold Change	q-value(%)
1	677802	SNORA14B	small nucleolar RNA, H/ACA box 14B	-3.49059	-1.9561	0.560392	0.257725	0
2	692158	SNORA57	small nucleolar RNA, H/ACA box 57	-3.04278	-1.76022	0.578489	0.295204	0
3	26784	SNORA64	small nucleolar RNA, H/ACA box 64	-3.01092	-1.87734	0.623512	0.272185	0
4	692225	SNORD94	small nucleolar RNA, C/D box 94	-2.9375	-1.52566	0.519374	0.34732	0
5	652966	SNORD10	small nucleolar RNA, C/D box 10	-2.87775	-1.42284	0.494427	0.372978	0
6	677841	SNORA74B	small nucleolar RNA, H/ACA box 74B	-2.8344	-1.28549	0.453531	0.410232	0
7	85495	RPPH1	ribonuclease P RNA component H1	-2.80539	-1.19727	0.426775	0.436099	0
8	619565	SNORA52	small nucleolar RNA, H/ACA box 52	-2.78047	-1.45537	0.523426	0.364662	0
9	677815	SNORA34	small nucleolar RNA, H/ACA box 34	-2.76918	-1.45779	0.526433	0.364051	0
10	677840	SNORA71D	small nucleolar RNA, H/ACA box 71D	-2.71935	-1.53881	0.565874	0.344169	0
11	574040	SNORA6	small nucleolar RNA, H/ACA box 6	-2.70335	-1.53816	0.568982	0.344325	0
12	6023	RMRP	RNA component of mitochondrial RNA processing endoribonuclease	-2.64116	-1.09682	0.415279	0.467547	0
13	54663	WDR74	WD repeat domain 74	-2.64034	-1.16111	0.439757	0.447169	0
14	677763	SCARNA21	small Cajal body-specific RNA 21	-2.61706	-1.39575	0.533327	0.380047	0
15	114599	SNORD15B	small nucleolar RNA, C/D box 15B	-2.61356	-1.30208	0.498201	0.405541	0
16	692086	SNORD17	small nucleolar RNA, C/D box 17	-2.49999	-1.15841	0.463368	0.448005	0
17	26777	SNORA71A	small nucleolar RNA, H/ACA box 71A	-2.44933	-1.22056	0.498326	0.429115	0
18	677766	SCARNA2	small Cajal body-specific RNA 2	-2.44218	-1.04449	0.427687	0.484817	0
19	26781	SNORA67	small nucleolar RNA, H/ACA box 67	-2.4395	-1.21005	0.496023	0.432255	0
20	677781	SCARNA16	small Cajal body-specific RNA 16	-2.41737	-1.12605	0.465817	0.458168	0
21	652965	SNORA48	small nucleolar RNA, H/ACA box 48	-2.39362	-1.49286	0.623683	0.355308	0
22	677808	SNORA23	small nucleolar RNA, H/ACA box 23	-2.31902	-1.21031	0.521906	0.432176	0
23	26821	SNORA74A	small nucleolar RNA, H/ACA box 74A	-2.29183	-1.32595	0.578558	0.398885	0
24	26778	SNORA70	small nucleolar RNA, H/ACA box 70	-2.225	-1.34985	0.606674	0.392332	0
25	677847	SNORA81	small nucleolar RNA, H/ACA box 81	-2.21723	-1.09547	0.494071	0.467984	0
26	677832	SNORA53	small nucleolar RNA, H/ACA box 53	-2.18258	-0.96549	0.442361	0.512104	0
27	677774	SCARNA1	small Cajal body-specific RNA 1	-2.15288	-1.14462	0.53167	0.452308	0
28	677839	SNORA71C	small nucleolar RNA, H/ACA box 71C	-2.117	-1.1473	0.541947	0.451469	0
29	677797	SNORA7B	small nucleolar RNA, H/ACA box 7B	-2.10405	-1.01913	0.484368	0.493413	0
30	283596	SNHG10	small nucleolar RNA host gene 10 (non-protein coding)	-2.01882	-0.910967	0.451237	0.531828	0
31	6043	SNORA63	small nucleolar RNA, H/ACA box 63	-1.95743	-1.343	0.686104	0.394201	0
32	677777	SCARNA12	small Cajal body-specific RNA 12	-1.89443	-0.872552	0.460588	0.54618	0
33	100303453	TSNAX-DISC1	TSNAX-DISC1 readthrough (NMD candidate)	-1.86941	-1.13853	0.609032	0.454222	0
34	677882	SNORA59B	small nucleolar RNA, H/ACA box 59B	-1.84136	-1.09247	0.593296	0.468957	0
35	677829	SNORA49	small nucleolar RNA, H/ACA box 49	-1.83819	-1.09371	0.594993	0.468555	0
36	84973	SNHG7	small nucleolar RNA host gene 7 (non-protein coding)	-1.80219	-0.835406	0.463551	0.560425	0
37	8363	HIST1H4J	histone cluster 1, H4j	-1.79501	-0.906099	0.504789	0.533626	0
38	654320	SNORA8	small nucleolar RNA, H/ACA box 8	-1.7435	-0.806077	0.462332	0.571935	0.608912
