# Supplementary material for: Comparison of RNA-Seq by poly (A) capture, ribosomal RNA depletion, and DNA microarray for expression profiling
Source: BMC Genomics. 2014 Jun 2;15(1):419. doi: 10.1186/1471-2164-15-419 (PMC4070569; doi:10.1186/1471-2164-15-419)
Supplement: Supplementary file 6 — Additional file 6: Table S3: Comparison of genes detected by mRNA-Seq and Ribo-Zero-Seq in FF samples. (A) Genes detected only by mRNA-Seq and (B) genes detected only by Ribo-Zero-Seq. (XLSX 62 KB) [file 12864_2014_6149_MOESM6_ESM.xlsx]

## Sheet: Sheet1
	Supplemental Table 3. List of genes differentially detected by mRNA-Seq and Ribo-Zero-Seq protocols
	A. List of 225 genes detected by mRNA-Seq but not by Ribo-Zero-Seq
	Entrez Gene ID	Symbol	Gene Description
1	49	ACR	acrosin
2	70	ACTC1	actin, alpha, cardiac muscle 1
3	270	AMPD1	adenosine monophosphate deaminase 1
4	279	AMY2A	amylase, alpha 2A (pancreatic)
5	312	ANXA13	annexin A13
6	335	APOA1	apolipoprotein A-I
7	671	BPI	bactericidal/permeability-increasing protein
8	733	C8G	complement component 8, gamma polypeptide
9	741	ZNHIT2	zinc finger, HIT-type containing 2
10	1114	CHGB	chromogranin B (secretogranin 1)
11	1180	CLCN1	chloride channel, voltage-sensitive 1
12	1188	CLCNKB	chloride channel, voltage-sensitive Kb
13	1395	CRHR2	corticotropin releasing hormone receptor 2
14	1415	CRYBB2	crystallin, beta B2
15	1470	CST2	cystatin SA
16	1592	CYP26A1	cytochrome P450, family 26, subfamily A, polypeptide 1
17	1672	DEFB1	defensin, beta 1
18	1750	DLX6	distal-less homeobox 6
19	1815	DRD4	dopamine receptor D4
20	1852	DUSP9	dual specificity phosphatase 9
21	2056	EPO	erythropoietin
22	2208	FCER2	Fc fragment of IgE, low affinity II, receptor for (CD23)
23	2642	GCGR	glucagon receptor
24	2646	GCKR	glucokinase (hexokinase 4) regulator
25	2676	GFRA3	GDNF family receptor alpha 3
26	2938	GSTA1	glutathione S-transferase alpha 1
27	3039	HBA1	hemoglobin, alpha 1
28	3083	HGFAC	HGF activator
29	3195	TLX1	T-cell leukemia homeobox 1
30	3218	HOXB8	homeobox B8
31	3242	HPD	4-hydroxyphenylpyruvate dioxygenase
32	3266	ERAS	ES cell expressed Ras
33	3846	KRTAP5-9	keratin associated protein 5-9
34	3889	KRT83	keratin 83
35	3960	LGALS4	lectin, galactoside-binding, soluble, 4
36	4056	LTC4S	leukotriene C4 synthase
37	4246	SCGB2A1	secretoglobin, family 2A, member 1
38	4477	MSMB	microseminoprotein, beta-
39	4496	MT1H	metallothionein 1H
40	4634	MYL3	myosin, light chain 3, alkali; ventricular, skeletal, slow
41	4635	MYL4	myosin, light chain 4, alkali; atrial, embryonic
42	4741	NEFM	neurofilament, medium polypeptide
43	4908	NTF3	neurotrophin 3
44	5005	ORM2	orosomucoid 2
45	5055	SERPINB2	serpin peptidase inhibitor, clade B (ovalbumin), member 2
46	5076	PAX2	paired box 2
47	5266	PI3	peptidase inhibitor 3, skin-derived
48	5348	FXYD1	FXYD domain containing ion transport regulator 1
49	5582	PRKCG	protein kinase C, gamma
50	5630	PRPH	peripherin
51	5957	RCVRN	recoverin
52	5988	RFPL1	ret finger protein-like 1
53	6010	RHO	rhodopsin
54	6283	S100A12	S100 calcium binding protein A12
55	6343	SCT	secretin
56	6354	CCL7	chemokine (C-C motif) ligand 7
57	6356	CCL11	chemokine (C-C motif) ligand 11
58	6360	CCL16	chemokine (C-C motif) ligand 16
59	6361	CCL17	chemokine (C-C motif) ligand 17
60	6368	CCL23	chemokine (C-C motif) ligand 23
61	6372	CXCL6	chemokine (C-X-C motif) ligand 6
62	6462	SHBG	sex hormone-binding globulin
63	6530	SLC6A2	solute carrier family 6 (neurotransmitter transporter), member 2
64	6531	SLC6A3	solute carrier family 6 (neurotransmitter transporter), member 3
65	6691	SPINK2	serine peptidase inhibitor, Kazal type 2 (acrosin-trypsin inhibitor)
66	6997	TDGF1	teratocarcinoma-derived growth factor 1
67	7125	TNNC2	troponin C type 2 (fast)
68	7134	TNNC1	troponin C type 1 (slow)
69	7140	TNNT3	troponin T type 3 (skeletal, fast)
70	7152	TOP1P2	topoisomerase (DNA) I pseudogene 2
71	7379	UPK2	uroplakin 2
72	7380	UPK3A	uroplakin 3A
73	7475	WNT6	wingless-type MMTV integration site family, member 6
74	7809	BSND	Bartter syndrome, infantile, with sensorineural deafness (Barttin)
75	8419	BFSP2	beaded filament structural protein 2, phakinin
76	8435	SOAT2	sterol O-acyltransferase 2
77	8456	FOXN1	forkhead box N1
78	8785	MATN4	matrilin 4
79	8796	SCEL	sciellin
80	8926	SNURF	SNRPN upstream reading frame
81	9071	CLDN10	claudin 10
82	9355	LHX2	LIM homeobox 2
83	9573	GDF3	growth differentiation factor 3
84	9982	FGFBP1	fibroblast growth factor binding protein 1
85	10017	BCL2L10	BCL2-like 10 (apoptosis facilitator)
86	10071	MUC12	mucin 12, cell surface associated
87	10344	CCL26	chemokine (C-C motif) ligand 26
88	10738	RFPL3	ret finger protein-like 3
89	10882	C1QL1	complement component 1, q subcomponent-like 1
90	11005	SPINK5	serine peptidase inhibitor, Kazal type 5
91	11045	UPK1A	uroplakin 1A
92	11202	KLK8	kallikrein-related peptidase 8
93	23430	TPSD1	tryptase delta 1
94	23630	KCNE1L	KCNE1-like
95	25884	CHRDL2	chordin-like 2
96	26212	OR2B6	olfactory receptor, family 2, subfamily B, member 6
97	27190	IL17B	interleukin 17B
98	27344	PCSK1N	proprotein convertase subtilisin/kexin type 1 inhibitor
99	29113	C6orf15	chromosome 6 open reading frame 15
100	29765	TMOD4	tropomodulin 4 (muscle)
101	29989	OBP2B	odorant binding protein 2B
102	43847	KLK14	kallikrein-related peptidase 14
103	51270	TFDP3	transcription factor Dp family, member 3
104	51617	HMP19	HMP19 protein
105	51764	GNG13	guanine nucleotide binding protein (G protein), gamma 13
106	54866	PPP1R14D	protein phosphatase 1, regulatory (inhibitor) subunit 14D
107	54979	HRASLS2	HRAS-like suppressor 2
108	55545	MSX2P1	msh homeobox 2 pseudogene 1
109	55586	MIOX	myo-inositol oxygenase
110	56159	TEX11	testis expressed 11
111	56475	RPRM	reprimo, TP53 dependent G2 arrest mediator candidate
112	60385	TSKS	testis-specific serine kinase substrate
113	60484	HAPLN2	hyaluronan and proteoglycan link protein 2
114	64090	GAL3ST2	galactose-3-O-sulfotransferase 2
115	64150	DIO3OS	DIO3 opposite strand/antisense RNA (head to head)
116	64405	CDH22	cadherin 22, type 2
117	64714	PDIA2	protein disulfide isomerase family A, member 2
118	81693	AMN	amnion associated transmembrane protein
119	83657	DYNLRB2	dynein, light chain, roadblock-type 2
120	84107	ZIC4	Zic family member 4
121	84258	SYT3	synaptotagmin III
122	84634	KISS1R	KISS1 receptor
123	84667	HES7	hes family bHLH transcription factor 7
124	84735	CNDP1	carnosine dipeptidase 1 (metallopeptidase M20 family)
125	89885	FATE1	fetal and adult testis expressed 1
126	92086	GGTLC1	gamma-glutamyltransferase light chain 1
127	92196	DAPL1	death associated protein-like 1
128	92304	SCGB3A1	secretoglobin, family 3A, member 1
129	92747	BPIFB1	BPI fold containing family B, member 1
130	93429	DKFZp434J0226	DKFZp434J0226 uncharacterized LOC93429
131	94027	CGB7	chorionic gonadotropin, beta polypeptide 7
132	114038	LINC00313	long intergenic non-protein coding RNA 313
133	114824	PNMA5	paraneoplastic Ma antigen family member 5
134	114900	C1QTNF4	C1q and tumor necrosis factor related protein 4
135	120329	CASP12	CASP12 caspase 12 (gene/pseudogene)
136	121355	GTSF1	gametocyte specific factor 1
137	121643	FOXN4	forkhead box N4
138	121793	TEX29	testis expressed 29
139	121952	METTL21EP	methyltransferase like 21E, pseudogene
140	123904	NRN1L	neuritin 1-like
141	124221	PRSS30P	protease, serine, 30, pseudogene
142	126259	TMIGD2	transmembrane and immunoglobulin domain containing 2
143	126306	JSRP1	junctional sarcoplasmic reticulum protein 1
144	126520	PLK5	polo-like kinase 5
145	129807	NEU4	sialidase 4
146	130749	CPO	carboxypeptidase O
147	131669	UROC1	urocanate hydratase 1
148	134285	TMEM171	transmembrane protein 171
149	135886	WBSCR28	Williams-Beuren syndrome chromosome region 28
150	136288	C7orf57	chromosome 7 open reading frame 57
151	140597	TCEAL2	transcription elongation factor A (SII)-like 2
152	140686	WFDC3	WAP four-disulfide core domain 3
153	146512	FLJ30679	FLJ30679 uncharacterized protein FLJ30679
154	146779	EFCAB3	EF-hand calcium binding domain 3
155	147744	TMEM190	transmembrane protein 190
156	147920	IGFL2	IGF-like family member 2
157	150135	LINC00479	long intergenic non-protein coding RNA 479
158	151835	CPNE9	copine family member IX
159	154197	PNLDC1	poly(A)-specific ribonuclease (PARN)-like domain containing 1
160	155465	AGR3	anterior gradient 3
161	157739	TDH	L-threonine dehydrogenase (pseudogene)
162	158038	LINGO2	leucine rich repeat and Ig domain containing 2
163	161931	ADAD2	adenosine deaminase domain containing 2
164	165257	C1QL2	complement component 1, q subcomponent-like 2
165	170679	PSORS1C1	psoriasis susceptibility 1 candidate 1
166	201780	SLC10A4	solute carrier family 10, member 4
167	203562	TMEM31	transmembrane protein 31
168	207107	SFTA1P	surfactant associated 1, pseudogene
169	220202	ATOH7	atonal homolog 7 (Drosophila)
170	220382	FAM181B	family with sequence similarity 181, member B
171	221823	PRPS1L1	phosphoribosyl pyrophosphate synthetase 1-like 1
172	221883	HOXA11-AS	HOXA11 antisense RNA
173	222659	PXT1	peroxisomal, testis specific 1
174	246778	IL27	interleukin 27
175	254528	MEIOB	meiosis specific with OB domains
176	255426	RASGEF1C	RasGEF domain family, member 1C
177	256957	C17orf66	chromosome 17 open reading frame 66
178	260436	FDCSP	follicular dendritic cell secreted protein
179	283375	SLC39A5	solute carrier family 39 (zinc transporter), member 5
180	283971	CLEC18C	C-type lectin domain family 18, member C
181	284451	ODF3L2	outer dense fiber of sperm tails 3-like 2
182	285800	PRR18	proline rich 18
183	339390	CLEC4G	C-type lectin domain family 4, member G
184	339453	TMEM240	transmembrane protein 240
185	339778	C2orf70	chromosome 2 open reading frame 70
186	343263	MYBPHL	myosin binding protein H-like
187	344018	FIGLA	folliculogenesis specific basic helix-loop-helix
188	348487	FAM131C	family with sequence similarity 131, member C
189	348825	TPRXL	tetra-peptide repeat homeobox-like
190	353149	TBC1D26	TBC1 domain family, member 26
191	373861	HILS1	histone linker H1 domain, spermatid-specific 1, pseudogene
192	374877	C19orf45	chromosome 19 open reading frame 45
193	375791	C9orf169	chromosome 9 open reading frame 169
194	387804	VSTM5	V-set and transmembrane domain containing 5
195	387990	TOMM20L	translocase of outer mitochondrial membrane 20 homolog (yeast)-like
196	388387	LINC00671	long intergenic non-protein coding RNA 671
197	388581	FAM132A	family with sequence similarity 132, member A
198	389118	CDHR4	cadherin-related family member 4
199	389383	CLPSL2	colipase-like 2
200	389705	LOC389705	chromosome 4 open reading frame 27 pseudogene
201	389840	MAP3K15	mitogen-activated protein kinase kinase kinase 15
202	390072	OR52N4	olfactory receptor, family 52, subfamily N, member 4 (gene/pseudogene)
203	390667	PTX4	pentraxin 4, long
204	400258	C14orf180	chromosome 14 open reading frame 180
205	401262	CRIP3	cysteine-rich protein 3
206	401399	PRRT4	proline-rich transmembrane protein 4
207	401827	MSLNL	mesothelin-like
208	440021	KRTAP5-2	keratin associated protein 5-2
209	440163	RNASE13	ribonuclease, RNase A family, 13 (non-active)
210	440556	LINC00982	long intergenic non-protein coding RNA 982
211	542767	C1QTNF9B-AS1	C1QTNF9B antisense RNA 1
212	642976	GRIK1-AS1	GRIK1 antisense RNA 1
213	643719	SCGB1B2P	secretoglobin, family 1B, member 2, pseudogene
214	644186	SYCE3	synaptonemal complex central element protein 3
215	644890	MEIG1	meiosis/spermiogenesis associated 1
216	645528	LINC00264	long intergenic non-protein coding RNA 264
217	653687	FAM226B	family with sequence similarity 226, member B (non-protein coding)
218	654341	TBC1D3G	TBC1 domain family, member 3G
219	723961	INS-IGF2	INS-IGF2 readthrough
220	728656	DMRTC1B	DMRT-like family C1B
221	729338	CETN4P	centrin EF-hand protein 4, pseudogene
222	735301	SNHG9	small nucleolar RNA host gene 9 (non-protein coding)
223	767557	SYS1-DBNDD2	SYS1-DBNDD2 readthrough (NMD candidate)
224	100131726	FAM83A-AS1	FAM83A antisense RNA 1
225	100170765	C19orf69	chromosome 19 open reading frame 69
	B. List of 792 genes detected by Ribo-Zero-Seq but not by mRNA-Seq
	Entrez Gene ID	Symbol	Gene Description
1	15	AANAT	aralkylamine N-acetyltransferase
2	40	ASIC2	acid-sensing (proton-gated) ion channel 2
3	105	ADARB2	adenosine deaminase, RNA-specific, B2 (non-functional)
4	114	ADCY8	adenylate cyclase 8 (brain)
5	127	ADH4	alcohol dehydrogenase 4 (class II), pi polypeptide
6	181	AGRP	agouti related protein homolog (mouse)
7	212	ALAS2	aminolevulinate, delta-, synthase 2
8	359	AQP2	aquaporin 2 (collecting duct)
9	401	PHOX2A	paired-like homeobox 2a
10	420	ART4	ADP-ribosyltransferase 4 (Dombrock blood group)
11	492	ATP2B3	ATPase, Ca++ transporting, plasma membrane 3
12	574	BAGE	B melanoma antigen
13	676	BRDT	bromodomain, testis-specific
14	711	ERC2-IT1	ERC2 intronic transcript 1 (non-protein coding)
15	759	CA1	carbonic anhydrase I
16	786	CACNG1	calcium channel, voltage-dependent, gamma subunit 1
17	1013	CDH15	cadherin 15, type 1, M-cadherin (myotubule)
18	1016	CDH18	cadherin 18, type 2
19	1080	CFTR	cystic fibrosis transmembrane conductance regulator (ATP-binding cassette sub-family C, member 7)
20	1087	CEACAM7	carcinoembryonic antigen-related cell adhesion molecule 7
21	1088	CEACAM8	carcinoembryonic antigen-related cell adhesion molecule 8
22	1089	CEACAM4	carcinoembryonic antigen-related cell adhesion molecule 4
23	1113	CHGA	chromogranin A (parathyroid secretory protein 1)
24	1135	CHRNA2	cholinergic receptor, nicotinic, alpha 2 (neuronal)
25	1215	CMA1	chymase 1, mast cell
26	1260	CNGA2	cyclic nucleotide gated channel alpha 2
27	1297	COL9A1	collagen, type IX, alpha 1
28	1361	CPB2	carboxypeptidase B2 (plasma)
29	1411	CRYBA1	crystallin, beta A1
30	1557	CYP2C19	cytochrome P450, family 2, subfamily C, polypeptide 19
31	1584	CYP11B1	cytochrome P450, family 11, subfamily B, polypeptide 1
32	1586	CYP17A1	cytochrome P450, family 17, subfamily A, polypeptide 1
33	1600	DAB1	Dab, reelin signal transducer, homolog 1 (Drosophila)
34	1812	DRD1	dopamine receptor D1
35	1816	DRD5	dopamine receptor D5
36	1826	DSCAM	Down syndrome cell adhesion molecule
37	1834	DSPP	dentin sialophosphoprotein
38	1908	EDN3	endothelin 3
39	1961	EGR4	early growth response 4
40	1995	ELAVL3	ELAV like neuron-specific RNA binding protein 3
41	2016	EMX1	empty spiracles homeobox 1
42	2038	EPB42	erythrocyte membrane protein band 4.2
43	2169	FABP2	fatty acid binding protein 2, intestinal
44	2250	FGF5	fibroblast growth factor 5
45	2262	GPC5	glypican 5
46	2516	NR5A1	nuclear receptor subfamily 5, group A, member 1
47	2527	FUT5	fucosyltransferase 5 (alpha (1,3) fucosyltransferase)
48	2557	GABRA4	gamma-aminobutyric acid (GABA) A receptor, alpha 4
49	2623	GATA1	GATA binding protein 1 (globin transcription factor 1)
50	2626	GATA4	GATA binding protein 4
51	2741	GLRA1	glycine receptor, alpha 1
52	2742	GLRA2	glycine receptor, alpha 2
53	2838	GPR15	G protein-coupled receptor 15
54	2845	GPR22	GPR22 G protein-coupled receptor 22
55	2850	GPR27	G protein-coupled receptor 27
56	2853	GPR31	G protein-coupled receptor 31
57	2895	GRID2	glutamate receptor, ionotropic, delta 2
58	2897	GRIK1	glutamate receptor, ionotropic, kainate 1
59	2904	GRIN2B	glutamate receptor, ionotropic, N-methyl D-aspartate 2B
60	2913	GRM3	GRM3 glutamate receptor, metabotropic 3
61	2978	GUCA1A	guanylate cyclase activator 1A (retina)
62	3010	HIST1H1T	histone cluster 1, H1t
63	3018	HIST1H2BB	histone cluster 1, H2bb
64	3024	HIST1H1A	histone cluster 1, H1a
65	3047	HBG1	hemoglobin, gamma A
66	3048	HBG2	hemoglobin, gamma G
67	3061	HCRTR1	hypocretin (orexin) receptor 1
68	3110	MNX1	motor neuron and pancreas homeobox 1
69	3171	FOXA3	forkhead box A3
70	3228	HOXC12	homeobox C12
71	3239	HOXD13	homeobox D13
72	3250	HPR	haptoglobin-related protein
73	3283	HSD3B1	hydroxy-delta-5-steroid dehydrogenase, 3 beta- and steroid delta-isomerase 1
74	3354	HTR1E	5-hydroxytryptamine (serotonin) receptor 1E, G protein-coupled
75	3360	HTR4	5-hydroxytryptamine (serotonin) receptor 4, G protein-coupled
76	3362	HTR6	5-hydroxytryptamine (serotonin) receptor 6, G protein-coupled
77	3568	IL5RA	interleukin 5 receptor, alpha
78	3698	ITIH2	inter-alpha-trypsin inhibitor heavy chain 2
79	3737	KCNA2	potassium voltage-gated channel, shaker-related subfamily, member 2
80	3739	KCNA4	potassium voltage-gated channel, shaker-related subfamily, member 4
81	3744	KCNA10	potassium voltage-gated channel, shaker-related subfamily, member 10
82	3972	LHB	luteinizing hormone beta polypeptide
83	4160	MC4R	melanocortin 4 receptor
84	4224	MEP1A	meprin A, alpha (PABA peptide hydrolase)
85	4308	TRPM1	transient receptor potential cation channel, subfamily M, member 1
86	4583	MUC2	mucin 2, oligomeric mucus/gel-forming
87	4589	MUC7	mucin 7, secreted
88	4593	MUSK	muscle, skeletal, receptor tyrosine kinase
89	4619	MYH1	myosin, heavy chain 1, skeletal muscle, adult
90	4620	MYH2	myosin, heavy chain 2, skeletal muscle, adult
91	4622	MYH4	myosin, heavy chain 4, skeletal muscle
92	4626	MYH8	myosin, heavy chain 8, skeletal muscle, perinatal
93	4656	MYOG	myogenin (myogenic factor 4)
94	4829	NMBR	neuromedin B receptor
95	4842	NOS1	nitric oxide synthase 1 (neuronal)
96	4887	NPY2R	neuropeptide Y receptor Y2
97	4923	NTSR1	neurotensin receptor 1 (high affinity)
98	4985	OPRD1	opioid receptor, delta 1
99	4986	OPRK1	opioid receptor, kappa 1
100	4994	OR3A1	olfactory receptor, family 3, subfamily A, member 1
101	4995	OR3A2	olfactory receptor, family 3, subfamily A, member 2
102	5081	PAX7	paired box 7
103	5126	PCSK2	proprotein convertase subtilisin/kexin type 2
104	5375	PMP2	peripheral myelin protein 2
105	5444	PON1	paraoxonase 1
106	5454	POU3F2	POU class 3 homeobox 2
107	5457	POU4F1	POU class 4 homeobox 1
108	5535	PPP3R2	protein phosphatase 3, regulatory subunit B, beta
109	5542	PRB1	proline-rich protein BstNI subfamily 1
110	5644	PRSS1	protease, serine, 1 (trypsin 1)
111	5669	PSG1	PSG1 pregnancy specific beta-1-glycoprotein 1
112	5671	PSG3	pregnancy specific beta-1-glycoprotein 3
113	5672	PSG4	pregnancy specific beta-1-glycoprotein 4
114	5726	TAS2R38	taste receptor, type 2, member 38
115	5948	RBP2	retinol binding protein 2, cellular
116	5992	RFX4	regulatory factor X, 4 (influences HLA class II expression)
117	6000	RGS7	regulator of G-protein signaling 7
118	6037	RNASE3	ribonuclease, RNase A family, 3
119	6043	SNORA63	small nucleolar RNA, H/ACA box 63
120	6044	SNORA62	small nucleolar RNA, H/ACA box 62
121	6079	SNORD15A	small nucleolar RNA, C/D box 15A
122	6247	RS1	retinoschisin 1
123	6336	SCN10A	sodium channel, voltage-gated, type X, alpha subunit
124	6344	SCTR	secretin receptor
125	6439	SFTPB	surfactant protein B
126	6511	SLC1A6	solute carrier family 1 (high affinity aspartate/glutamate transporter), member 6
127	6521	SLC4A1	solute carrier family 4 (anion exchanger), member 1 (Diego blood group)
128	6554	SLC10A1	solute carrier family 10 (sodium/bile acid cotransporter), member 1
129	6860	SYT4	synaptotagmin IV
130	6887	TAL2	T-cell acute lymphocytic leukemia 2
131	6943	TCF21	transcription factor 21
132	6954	TCP11	t-complex 11, testis-specific
133	6998	TDGF1P3	teratocarcinoma-derived growth factor 1 pseudogene 3
134	7012	TERC	telomerase RNA component
135	7104	TM4SF4	transmembrane 4 L six family member 4
136	7200	TRH	thyrotropin-releasing hormone
137	7201	TRHR	thyrotropin-releasing hormone receptor
138	7224	TRPC5	transient receptor potential cation channel, subfamily C, member 5
139	7278	TUBA3C	tubulin, alpha 3c
140	7299	TYR	tyrosinase
141	7306	TYRP1	tyrosinase-related protein 1
142	7348	UPK1B	uroplakin 1B
143	7369	UMOD	uromodulin
144	7401	CLRN1	clarin 1
145	7544	ZFY	zinc finger protein, Y-linked
146	7932	OR2H2	olfactory receptor, family 2, subfamily H, member 2
147	8001	GLRA3	glycine receptor, alpha 3
148	8074	FGF23	fibroblast growth factor 23
149	8277	TKTL1	transketolase-like 1
150	8290	HIST3H3	histone cluster 3, H3
151	8331	HIST1H2AJ	histone cluster 1, H2aj
152	8332	HIST1H2AL	histone cluster 1, H2al
153	8335	HIST1H2AB	histone cluster 1, H2ab
154	8340	HIST1H2BL	histone cluster 1, H2bl
155	8342	HIST1H2BM	histone cluster 1, H2bm
156	8346	HIST1H2BI	histone cluster 1, H2bi
157	8350	HIST1H3A	histone cluster 1, H3a
158	8352	HIST1H3C	histone cluster 1, H3c
159	8354	HIST1H3I	histone cluster 1, H3i
160	8355	HIST1H3G	histone cluster 1, H3g
161	8356	HIST1H3J	histone cluster 1, H3j
162	8358	HIST1H3B	histone cluster 1, H3b
163	8359	HIST1H4A	histone cluster 1, H4a
164	8360	HIST1H4D	histone cluster 1, H4d
165	8361	HIST1H4F	histone cluster 1, H4f
166	8362	HIST1H4K	histone cluster 1, H4k
167	8364	HIST1H4C	histone cluster 1, H4c
168	8366	HIST1H4B	histone cluster 1, H4b
169	8368	HIST1H4L	histone cluster 1, H4l
170	8399	PLA2G10	phospholipase A2, group X
171	8551	INE2	inactivation escape 2 (non-protein coding)
172	8590	OR6A2	olfactory receptor, family 6, subfamily A, member 2
173	8647	ABCB11	ATP-binding cassette, sub-family B (MDR/TAP), member 11
174	8968	HIST1H3F	histone cluster 1, H3f
175	8993	PGLYRP1	peptidoglycan recognition protein 1
176	9247	GCM2	glial cells missing homolog 2 (Drosophila)
177	9293	GPR52	G protein-coupled receptor 52
178	9304	SNORD22	small nucleolar RNA, C/D box 22
179	9312	KCNB2	potassium voltage-gated channel, Shab-related subfamily, member 2
180	9362	CPNE6	copine VI (neuronal)
181	9376	SLC22A8	solute carrier family 22 (organic anion transporter), member 8
182	9407	TMPRSS11D	transmembrane protease, serine 11D
183	9615	GDA	guanine deaminase
184	9729	KIAA0408	KIAA0408
185	9745	ZNF536	zinc finger protein 536
186	9758	FRMPD4	FERM and PDZ domain containing 4
187	9951	HS3ST4	heparan sulfate (glucosamine) 3-O-sulfotransferase 4
188	10021	HCN4	hyperpolarization activated cyclic nucleotide-gated potassium channel 4
189	10086	HHLA1	HERV-H LTR-associating 1
190	10141	C4orf6	chromosome 4 open reading frame 6
191	10218	ANGPTL7	angiopoietin-like 7
192	10242	KCNMB2	potassium large conductance calcium-activated channel, subfamily M, beta member 2
193	10332	CLEC4M	C-type lectin domain family 4, member M
194	10345	TRDN	triadin
195	10595	ERN2	endoplasmic reticulum to nucleus signaling 2
196	10777	ARPP21	cAMP-regulated phosphoprotein, 21kDa
197	10803	CCR9	chemokine (C-C motif) receptor 9
198	10814	CPLX2	complexin 2
199	10881	ACTL7A	actin-like 7A
200	10886	NPFFR2	neuropeptide FF receptor 2
201	11012	KLK11	kallikrein-related peptidase 11
202	11036	GTF2A1L	general transcription factor IIA, 1-like
203	11061	LECT1	leukocyte cell derived chemotaxin 1
204	11074	TRIM31	tripartite motif containing 31
205	11141	IL1RAPL1	interleukin 1 receptor accessory protein-like 1
206	11181	TREH	trehalase (brush-border membrane glycoprotein)
207	11189	CELF3	CUGBP, Elav-like family member 3
208	11249	NXPH2	neurexophilin 2
209	11283	CYP4F8	cytochrome P450, family 4, subfamily F, polypeptide 8
210	11317	RBPJL	recombination signal binding protein for immunoglobulin kappa J region-like
211	22865	SLITRK3	SLIT and NTRK-like family, member 3
212	22953	P2RX2	purinergic receptor P2X, ligand-gated ion channel, 2
213	23217	ZFR2	zinc finger RNA binding protein 2
214	23434	C3orf27	chromosome 3 open reading frame 27
215	23495	TNFRSF13B	tumor necrosis factor receptor superfamily, member 13B
216	23569	PADI4	peptidyl arginine deiminase, type IV
217	23742	NPAP1	nuclear pore associated protein 1
218	25775	C22orf24	chromosome 22 open reading frame 24
219	26077	DKFZP434H168	uncharacterized LOC26077
220	26082	DKFZP434L187	uncharacterized LOC26082
221	26188	OR1C1	olfactory receptor, family 1, subfamily C, member 1
222	26280	IL1RAPL2	interleukin 1 receptor accessory protein-like 2
223	26343	OR5E1P	olfactory receptor, family 5, subfamily E, member 1 pseudogene
224	26737	OR1L1	olfactory receptor, family 1, subfamily L, member 1
225	26740	OR1J2	olfactory receptor, family 1, subfamily J, member 2
226	26775	SNORA72	small nucleolar RNA, H/ACA box 72
227	26776	SNORA71B	small nucleolar RNA, H/ACA box 71B
228	26777	SNORA71A	small nucleolar RNA, H/ACA box 71A
229	26778	SNORA70	small nucleolar RNA, H/ACA box 70
230	26780	SNORA68	small nucleolar RNA, H/ACA box 68
231	26781	SNORA67	small nucleolar RNA, H/ACA box 67
232	26782	SNORA66	small nucleolar RNA, H/ACA box 66
233	26783	SNORA65	small nucleolar RNA, H/ACA box 65
234	26784	SNORA64	small nucleolar RNA, H/ACA box 64
235	26821	SNORA74A	small nucleolar RNA, H/ACA box 74A
236	26824	RNU11	RNA, U11 small nuclear
237	27004	TCL6	T-cell leukemia/lymphoma 6 (non-protein coding)
238	27164	SALL3	spalt-like transcription factor 3
239	27184	DISC2	disrupted in schizophrenia 2 (non-protein coding)
240	27255	CNTN6	contactin 6
241	29018	FOXN3-AS2	FOXN3 antisense RNA 2
242	29065	ASAP1-IT1	ASAP1 intronic transcript 1 (non-protein coding)
243	29850	TRPM5	transient receptor potential cation channel, subfamily M, member 5
244	29930	PCDHB1	protocadherin beta 1
245	49860	CRNN	cornulin
246	50613	UBQLN3	ubiquilin 3
247	50614	GALNT9	UDP-N-acetyl-alpha-D-galactosamine:polypeptide N-acetylgalactosaminyltransferase 9 (GalNAc-T9)
248	50652	PCA3	prostate cancer antigen 3 (non-protein coding)
249	50801	KCNK4	potassium channel, subfamily K, member 4
250	50835	TAS2R9	taste receptor, type 2, member 9
251	51224	TCEB3B	transcription elongation factor B polypeptide 3B (elongin A2)
252	51702	PADI3	peptidyl arginine deiminase, type III
253	51725	FBXO40	F-box protein 40
254	53630	BCMO1	beta-carotene 15,15'-monooxygenase 1
255	53632	PRKAG3	protein kinase, AMP-activated, gamma 3 non-catalytic subunit
256	53904	MYO3A	myosin IIIA
257	54072	LINC00158	long intergenic non-protein coding RNA 158
258	54221	SNTG2	syntrophin, gamma 2
259	54714	CNGB3	cyclic nucleotide gated channel beta 3
260	54827	NXPE4	neurexophilin and PC-esterase domain family, member 4
261	54831	BEST2	bestrophin 2
262	54886	LPPR1	lipid phosphate phosphatase-related protein type 1
263	54905	CYP2W1	cytochrome P450, family 2, subfamily W, polypeptide 1
264	54967	CT55	cancer/testis antigen 55
265	55195	C14orf105	chromosome 14 open reading frame 105
266	55301	OLAH	oleoyl-ACP hydrolase
267	55363	HEMGN	hemogen
268	55530	SVOP	SV2 related protein homolog (rat)
269	55532	SLC30A10	solute carrier family 30, member 10
270	55567	DNAH3	dynein, axonemal, heavy chain 3
271	55584	CHRNA9	cholinergic receptor, nicotinic, alpha 9 (neuronal)
272	56154	TEX15	testis expressed 15
273	56158	TEX12	testis expressed 12
274	56286	DAD1P1	defender against cell death 1 pseudogene 1
275	56311	ANKRD7	ankyrin repeat domain 7
276	56673	C11orf16	chromosome 11 open reading frame 16
277	56832	IFNK	interferon, kappa
278	56896	DPYSL5	dihydropyrimidinase-like 5
279	56903	PAPOLB	poly(A) polymerase beta (testis specific)
280	56923	NMUR2	neuromedin U receptor 2
281	56969	RPL23AP32	ribosomal protein L23a pseudogene 32
282	57047	PLSCR2	phospholipid scramblase 2
283	57094	CPA6	carboxypeptidase A6
284	57119	EPPIN	epididymal peptidase inhibitor
285	57144	PAK7	p21 protein (Cdc42/Rac)-activated kinase 7
286	57152	SLURP1	secreted LY6/PLAUR domain containing 1
287	57497	LRFN2	leucine rich repeat and fibronectin type III domain containing 2
288	57554	LRRC7	leucine rich repeat containing 7
289	57624	NYAP2	neuronal tyrosine-phosphorylated phosphoinositide-3-kinase adaptor 2
290	57709	SLC7A14	solute carrier family 7, member 14
291	59351	PBOV1	prostate and breast cancer overexpressed 1
292	60495	HPSE2	heparanase 2
293	64102	TNMD	tenomodulin
294	64433	LINC00244	long intergenic non-protein coding RNA 244
295	64493	LINC00235	long intergenic non-protein coding RNA 235
296	64579	NDST4	N-deacetylase/N-sulfotransferase (heparan glucosaminyl) 4
297	64600	PLA2G2F	phospholipase A2, group IIF
298	65217	PCDH15	protocadherin-related 15
299	66037	BOLL	boule-like RNA-binding protein
300	79012	CAMKV	CaM kinase-like vesicle-associated
301	79166	LILRP2	leukocyte immunoglobulin-like receptor pseudogene 2
302	79727	LIN28A	lin-28 homolog A (C. elegans)
303	79740	ZBBX	zinc finger, B-box domain containing
304	79853	TM4SF20	transmembrane 4 L six family member 20
305	79857	FLJ13224	hypothetical protein FLJ13224
306	79981	FRMD1	FERM domain containing 1
307	80070	ADAMTS20	ADAM metallopeptidase with thrombospondin type 1 motif, 20
308	80086	TUBA4B	tubulin, alpha 4b (pseudogene)
309	80122	MAP3K19	mitogen-activated protein kinase kinase kinase 19
310	80133	MROH9	maestro heat-like repeat family member 9
311	80157	CWH43	cell wall biogenesis 43 C-terminal homolog (S. cerevisiae)
312	80201	HKDC1	hexokinase domain containing 1
313	80215	RUNX1-IT1	RUNX1 intronic transcript 1 (non-protein coding)
314	80309	SPHKAP	SPHK1 interactor, AKAP domain containing
315	80341	BPIFB2	BPI fold containing family B, member 2
316	81392	OR2AE1	olfactory receptor, family 2, subfamily AE, member 1
317	81492	RSPH6A	radial spoke head 6 homolog A (Chlamydomonas)
318	81697	OR2B2	olfactory receptor, family 2, subfamily B, member 2
319	81698	LINC00597	long intergenic non-protein coding RNA 597
320	83445	GSG1	germ cell associated 1
321	83550	GPR101	G protein-coupled receptor 101
322	83650	SLC35G5	solute carrier family 35, member G5
323	83698	CALN1	calneuron 1
324	83851	SYT16	synaptotagmin XVI
325	83887	TTLL2	tubulin tyrosine ligase-like family, member 2
326	83889	WDR87	WD repeat domain 87
327	83942	TSSK1B	testis-specific serine kinase 1B
328	83953	FCAMR	Fc receptor, IgA, IgM, high affinity
329	84076	TKTL2	transketolase-like 2
330	84290	CAPNS2	calpain, small subunit 2
331	84435	GPR123	G protein-coupled receptor 123
332	84530	SRRM4	serine/arginine repetitive matrix 4
333	84665	MYPN	myopalladin
334	84676	TRIM63	tripartite motif containing 63, E3 ubiquitin protein ligase
335	84684	INSM2	INSM2 insulinoma-associated 2
336	84690	SPATA22	spermatogenesis associated 22
337	84692	CCDC54	coiled-coil domain containing 54
338	84839	RAX2	retina and anterior neural fold homeobox 2
339	84850	GLIS3-AS1	GLIS3 antisense RNA 1
340	85009	MGC16025	hypothetical LOC85009
341	85235	HIST1H2AH	histone cluster 1, H2ah
342	85445	CNTNAP4	contactin associated protein-like 4
343	89883	OR6W1P	olfactory receptor, family 6, subfamily W, member 1 pseudogene
344	90167	FRMD7	FERM domain containing 7
345	91149	RAPGEF4-AS1	RAPGEF4 antisense RNA 1
346	91464	ISX	intestine-specific homeobox
347	91948	LINC00923	long intergenic non-protein coding RNA 923
348	92129	RIPPLY1	ripply transcriptional repressor 1
349	93426	SYCE1	synaptonemal complex central element protein 1
350	93432	LOC93432	LOC93432 maltase-glucoamylase (alpha-glucosidase) pseudogene
351	93556	EGFEM1P	EGF-like and EMI domain containing 1, pseudogene
352	93654	ST7-AS2	ST7 antisense RNA 2
353	94160	ABCC12	ATP-binding cassette, sub-family C (CFTR/MRP), member 12
354	113746	ODF3	outer dense fiber of sperm tails 3
355	114599	SNORD15B	small nucleolar RNA, C/D box 15B
356	114770	PGLYRP2	peptidoglycan recognition protein 2
357	114786	XKR4	XK, Kell blood group complex subunit-related family, member 4
358	114788	CSMD3	CUB and Sushi multiple domains 3
359	114798	SLITRK1	SLIT and NTRK-like family, member 1
360	115795	FANCD2OS	FANCD2 opposite strand
361	116379	IL22RA2	IL22RA2 interleukin 22 receptor, alpha 2
362	116444	GRIN3B	glutamate receptor, ionotropic, N-methyl-D-aspartate 3B
363	116449	CLNK	cytokine-dependent hematopoietic cell linker
364	116512	MRGPRD	MAS-related GPR, member D
365	116729	PPP1R27	protein phosphatase 1, regulatory subunit 27
366	116933	CLRN1-AS1	CLRN1 antisense RNA 1
367	117195	MRGPRX3	MAS-related GPR, member X3
368	117283	IP6K3	inositol hexakisphosphate kinase 3
369	118421	LINC00161	long intergenic non-protein coding RNA 161
370	118442	GPR62	G protein-coupled receptor 62
371	118471	PRAP1	proline-rich acidic protein 1
372	120066	OR5P3	olfactory receptor, family 5, subfamily P, member 3
373	120400	NXPE1	neurexophilin and PC-esterase domain family, member 1
374	120775	OR2D3	olfactory receptor, family 2, subfamily D, member 3
375	120787	OR52W1	olfactory receptor, family 52, subfamily W, member 1
376	121340	SP7	Sp7 transcription factor
377	123624	AGBL1	ATP/GTP binding protein-like 1
378	124274	GPR139	G protein-coupled receptor 139
379	124872	B4GALNT2	beta-1,4-N-acetyl-galactosaminyl transferase 2
380	125115	KRT40	keratin 40
381	126206	NLRP5	NLR family, pyrin domain containing 5
382	126637	TCHHL1	trichohyalin-like 1
383	127534	GJB4	gap junction protein, beta 4, 30.3kDa
384	127841	LINC00628	long intergenic non-protein coding RNA 628
385	128414	NKAIN4	Na+/K+ transporting ATPase interacting 4
386	128822	CST9	cystatin 9 (testatin)
387	128876	FAM83C	family with sequence similarity 83, member C
388	129446	XIRP2	xin actin-binding repeat containing 2
389	130075	OR9A4	olfactory receptor, family 9, subfamily A, member 4
390	132200	C3orf49	chromosome 3 open reading frame 49
391	133396	IL31RA	interleukin 31 receptor A
392	133688	UGT3A1	UDP glycosyltransferase 3 family, polypeptide A1
393	134187	POU5F2	POU domain class 5, transcription factor 2
394	135924	OR9A2	olfactory receptor, family 9, subfamily A, member 2
395	135927	C7orf34	chromosome 7 open reading frame 34
396	135941	OR2A14	olfactory receptor, family 2, subfamily A, member 14
397	135946	OR6B1	olfactory receptor, family 6, subfamily B, member 1
398	136242	PRSS37	protease, serine, 37
399	137735	ABRA	actin-binding Rho activating protein
400	137970	UNC5D	unc-5 homolog D (C. elegans)
401	138881	OR1L8	olfactory receptor, family 1, subfamily L, member 8
402	138882	OR1N2	olfactory receptor, family 1, subfamily N, member 2
403	139378	GPR112	G protein-coupled receptor 112
404	140432	RNF113B	ring finger protein 113B
405	140453	MUC17	mucin 17, cell surface associated
406	140873	C20orf173	chromosome 20 open reading frame 173
407	142689	ASB12	ankyrin repeat and SOCS box containing 12
408	142827	C10orf129	chromosome 10 open reading frame 129
409	143162	FRMPD2	FERM and PDZ domain containing 2
410	143502	OR52I2	olfactory receptor, family 52, subfamily I, member 2
411	143941	TTC36	tetratricopeptide repeat domain 36
412	144124	OR10A5	olfactory receptor, family 10, subfamily A, member 5
413	145200	LINC00239	long intergenic non-protein coding RNA 239
414	145241	ADAM21P1	ADAM metallopeptidase domain 21 pseudogene 1
415	145264	SERPINA12	serpin peptidase inhibitor, clade A (alpha-1 antiproteinase, antitrypsin), member 12
416	145474	LOC145474	uncharacterized LOC145474
417	145501	ISM2	isthmin 2
418	145624	PWAR1	Prader Willi/Angelman region RNA 1
419	145814	PGPEP1L	pyroglutamyl-peptidase I-like
420	147741	ZNF560	zinc finger protein 560
421	147945	NLRP4	NLR family, pyrin domain containing 4
422	148145	LINC00906	long intergenic non-protein coding RNA 906
423	148738	HFE2	hemochromatosis type 2 (juvenile)
424	149047	MGC27382	uncharacterized MGC27382
425	149069	DCDC2B	doublecortin domain containing 2B
426	149233	IL23R	interleukin 23 receptor
427	149563	C1orf64	chromosome 1 open reading frame 64
428	149643	C1orf227	chromosome 1 open reading frame 227
429	149647	FAM71A	family with sequence similarity 71, member A
430	149775	GNAS-AS1	GNAS antisense RNA 1
431	149998	LIPI	lipase, member I
432	150000	ABCC13	ATP-binding cassette, sub-family C (CFTR/MRP), member 13, pseudogene
433	150142	ZNF295-AS1	ZNF295 antisense RNA 1
434	150221	RIMBP3C	RIMS binding protein 3C
435	150622	LINC01105	long intergenic non-protein coding RNA 1105
436	151790	WDR49	WD repeat domain 49
437	152024	LINC00691	long intergenic non-protein coding RNA 691
438	152225	LOC152225	uncharacterized LOC152225
439	152405	C3orf30	chromosome 3 open reading frame 30
440	153328	SLC25A48	solute carrier family 25, member 48
441	154386	C6orf195	chromosome 6 open reading frame 195
442	158131	OR1Q1	olfactory receptor, family 1, subfamily Q, member 1
443	158297	FAM154A	family with sequence similarity 154, member A
444	158724	FAM47A	family with sequence similarity 47, member A
445	158833	AWAT1	acyl-CoA wax alcohol acyltransferase 1
446	158835	AWAT2	acyl-CoA wax alcohol acyltransferase 2
447	160728	SLC5A8	solute carrier family 5 (sodium/monocarboxylate cotransporter), member 8
448	161635	CSNK1A1P1	casein kinase 1, alpha 1 pseudogene 1
449	161829	EXD1	exonuclease 3'-5' domain containing 1
450	162540	SPPL2C	signal peptide peptidase like 2C
451	162699	TCEB3C	transcription elongation factor B polypeptide 3C (elongin A3)
452	164127	C1orf65	chromosome 1 open reading frame 65
453	164237	WFDC13	WAP four-disulfide core domain 13
454	165100	C2orf57	chromosome 2 open reading frame 57
455	166863	RBM46	RNA binding motif protein 46
456	166979	CDC20B	cell division cycle 20B
457	170063	CXorf22	chromosome X open reading frame 22
458	170067	SUPT20HL2	suppressor of Ty 20 homolog (S. cerevisiae)-like 2
459	170482	CLEC4C	C-type lectin domain family 4, member C
460	171558	PTCRA	pre T-cell antigen receptor alpha
461	196472	FAM71C	family with sequence similarity 71, member C
462	196475	RMST	rhabdomyosarcoma 2 associated transcript (non-protein coding)
463	197003	MGC15885	uncharacterized protein MGC15885
464	200407	CREG2	cellular repressor of E1A-stimulated genes 2
465	202559	KHDRBS2	KH domain containing, RNA binding, signal transduction associated 2
466	205147	AMER3	APC membrane recruitment protein 3
467	219995	MS4A15	membrane-spanning 4-domains, subfamily A, member 15
468	221393	GPR115	G protein-coupled receptor 115
469	222537	HS3ST5	heparan sulfate (glucosamine) 3-O-sulfotransferase 5
470	222642	TSPO2	translocator protein 2
471	222826	FAM217A	family with sequence similarity 217, member A
472	246744	STH	saitohin
473	253868	C20orf166-AS1	C20orf166 antisense RNA 1
474	254773	LYG2	lysozyme G-like 2
475	254956	MORN5	MORN repeat containing 5
476	254958	REXO1L1	REX1, RNA exonuclease 1 homolog (S. cerevisiae)-like 1
477	254973	OR1L4	olfactory receptor, family 1, subfamily L, member 4
478	255061	TAC4	tachykinin 4 (hemokinin)
479	255762	PDZD9	PDZ domain containing 9
480	255928	SYT14	synaptotagmin XIV
481	256076	COL6A5	collagen, type VI, alpha 5
482	256472	TMEM151A	transmembrane protein 151A
483	256646	NUTM1	NUT midline carcinoma, family member 1
484	256710	GLIPR1L1	GLI pathogenesis-related 1 like 1
485	259285	TAS2R39	taste receptor, type 2, member 39
486	259286	TAS2R40	taste receptor, type 2, member 40
487	259287	TAS2R41	taste receptor, type 2, member 41
488	259289	TAS2R43	taste receptor, type 2, member 43
489	259292	TAS2R46	taste receptor, type 2, member 46
490	259293	TAS2R30	taste receptor, type 2, member 30
491	259296	TAS2R50	taste receptor, type 2, member 50
492	260429	PRSS33	protease, serine, 33
493	266697	POM121L4P	POM121 membrane glycoprotein-like 4 pseudogene (rat)
494	267020	ATP5L2	ATP synthase, H+ transporting, mitochondrial Fo complex, subunit G2
495	282566	LINC00515	long intergenic non-protein coding RNA 515
496	283297	OR10A4	olfactory receptor, family 10, subfamily A, member 4
497	283392	TRHDE-AS1	TRHDE antisense RNA 1
498	283461	C12orf40	chromosome 12 open reading frame 40
499	283471	TMPRSS12	transmembrane (C-terminal) protease, serine 12
500	283576	ZDHHC22	zinc finger, DHHC-type containing 22
501	283579	C14orf178	chromosome 14 open reading frame 178
502	283677	C15orf60	chromosome 15 open reading frame 60
503	283767	GOLGA6L1	golgin A6 family-like 1
504	283847	CCDC79	coiled-coil domain containing 79
505	283856	LOC283856	uncharacterized LOC283856
506	284076	TTLL6	tubulin tyrosine ligase-like family, member 6
507	284379	LOC284379	solute carrier family 7 (cationic amino acid transporter, y+ system), member 3 pseudogene
508	285045	LINC00486	long intergenic non-protein coding RNA 486
509	285194	TUSC7	tumor suppressor candidate 7 (non-protein coding)
510	285242	HTR3E	5-hydroxytryptamine (serotonin) receptor 3E, ionotropic
511	285555	STPG2	sperm-tail PG-rich repeat containing 2
512	285641	SLC36A3	solute carrier family 36, member 3
513	285740	LOC285740	uncharacterized LOC285740
514	285768	LOC285768	uncharacterized LOC285768
515	285780	LY86-AS1	LY86 antisense RNA 1
516	285847	LOC285847	uncharacterized LOC285847
517	285852	TREML4	triggering receptor expressed on myeloid cells-like 4
518	285941	C7orf71	chromosome 7 open reading frame 71
519	286365	OR13D1	olfactory receptor, family 13, subfamily D, member 1
520	286464	CHDC2	calponin homology domain containing 2
521	317761	C14orf39	chromosome 14 open reading frame 39
522	317772	HIST2H2AB	histone cluster 2, H2ab
523	319085	ITPK1-AS1	ITPK1 antisense RNA 1
524	338322	NLRP10	NLR family, pyrin domain containing 10
525	338323	NLRP14	NLR family, pyrin domain containing 14
526	338324	S100A7A	S100 calcium binding protein A7A
527	338376	IFNE	interferon, epsilon
528	338398	TAS2R60	taste receptor, type 2, member 60
529	338761	C1QL4	complement component 1, q subcomponent-like 4
530	338809	C12orf74	chromosome 12 open reading frame 74
531	338879	RNASE10	ribonuclease, RNase A family, 10 (non-active)
532	339184	CCDC144NL	coiled-coil domain containing 144 family, N-terminal like
533	339221	ENPP7	ectonucleotide pyrophosphatase/phosphodiesterase 7
534	339302	CPLX4	complexin 4
535	339403	RXFP4	relaxin/insulin-like family peptide receptor 4
536	339512	C1orf110	chromosome 1 open reading frame 110
537	339896	GADL1	glutamate decarboxylase-like 1
538	339967	TMPRSS11A	transmembrane protease, serine 11A
539	340017	LOC340017	uncharacterized LOC340017
540	340074	LOC340074	uncharacterized LOC340074
541	340120	ANKRD34B	ankyrin repeat domain 34B
542	340602	CXorf67	chromosome X open reading frame 67
543	340665	CYP26C1	cytochrome P450, family 26, subfamily C, polypeptide 1
544	340811	AKR1CL1	aldo-keto reductase family 1, member C-like 1
545	340980	OR52B6	olfactory receptor, family 52, subfamily B, member 6
546	341359	SYT10	synaptotagmin X
547	341405	ANKRD33	ankyrin repeat domain 33
548	341880	SLC35F4	solute carrier family 35, member F4
549	342933	ZSCAN5B	zinc finger and SCAN domain containing 5B
550	343035	RD3	retinal degeneration 3
551	344387	CDKL4	cyclin-dependent kinase-like 4
552	344752	AADACL2	arylacetamide deacetylase-like 2
553	344875	COL6A4P1	collagen, type VI, alpha 4 pseudogene 1
554	345062	PRSS48	protease, serine, 48
555	345611	IRGM	immunity-related GTPase family, M
556	346517	OR6V1	olfactory receptor, family 6, subfamily V, member 1
557	346525	OR2A12	olfactory receptor, family 2, subfamily A, member 12
558	347127	SPATA31D5P	SPATA31 subfamily D, member 5, pseudogene
559	347168	OR1J1	olfactory receptor, family 1, subfamily J, member 1
560	347169	OR1B1	olfactory receptor, family 1, subfamily B, member 1
561	347731	LRRTM3	leucine rich repeat transmembrane neuronal 3
562	348840	ANKRD18DP	ankyrin repeat domain 18D, pseudogene
563	348980	HCN1	hyperpolarization activated cyclic nucleotide-gated potassium channel 1
564	353164	TAS2R42	taste receptor, type 2, member 42
565	353219	KAAG1	kidney associated antigen 1
566	359822	KCNIP4-IT1	KCNIP4 intronic transcript 1 (non-protein coding)
567	360155	CYCSP52	cytochrome c, somatic pseudogene 52
568	374308	PTCHD3	patched domain containing 3
569	374387	DKFZp779M0652	hypothetical DKFZp779M0652
570	374462	PTPRQ	protein tyrosine phosphatase, receptor type, Q
571	374470	C12orf42	chromosome 12 open reading frame 42
572	374973	TEX38	testis expressed 38
573	375519	GJB7	gap junction protein, beta 7, 25kDa
574	375607	NAT16	N-acetyltransferase 16 (GCN5-related, putative)
575	376132	LRRC10	leucine rich repeat containing 10
576	376412	RNF126P1	ring finger protein 126 pseudogene 1
577	377630	USP17L2	ubiquitin specific peptidase 17-like family member 2
578	378832	COL18A1-AS1	COL18A1 antisense RNA 1
579	386618	KCTD4	potassium channel tetramerization domain containing 4
580	387597	ILDR2	immunoglobulin-like domain containing receptor 2
581	387601	SLC22A25	solute carrier family 22, member 25
582	387638	C10orf113	chromosome 10 open reading frame 113
583	387733	IFITM5	interferon induced transmembrane protein 5
584	387748	OR56B1	olfactory receptor, family 56, subfamily B, member 1
585	387755	INSC	inscuteable homolog (Drosophila)
586	388015	RTL1	retrotransposon-like 1
587	388199	PRR25	proline rich 25
588	388428	AATK-AS1	AATK antisense RNA 1
589	388468	POTEC	POTE ankyrin domain family, member C
590	388585	HES5	hes family bHLH transcription factor 5
591	388646	GBP7	guanylate binding protein 7
592	388939	C2orf71	chromosome 2 open reading frame 71
593	389197	C4orf50	chromosome 4 open reading frame 50
594	389208	TMPRSS11F	transmembrane protease, serine 11F
595	389332	LOC389332	hypothetical LOC389332
596	389649	C8orf86	chromosome 8 open reading frame 86
597	389715	FAM205B	family with sequence similarity 205, member B
598	389766	C9orf153	chromosome 9 open reading frame 153
599	390037	OR52I1	olfactory receptor, family 52, subfamily I, member 1
600	390058	OR51B6	olfactory receptor, family 51, subfamily B, member 6
601	390059	OR51M1	olfactory receptor, family 51, subfamily M, member 1
602	390061	OR51Q1	olfactory receptor, family 51, subfamily Q, member 1 (gene/pseudogene)
603	390063	OR51I1	olfactory receptor, family 51, subfamily I, member 1
604	390064	OR51I2	olfactory receptor, family 51, subfamily I, member 2
605	390066	OR52D1	olfactory receptor, family 52, subfamily D, member 1
606	390067	OR52H1	olfactory receptor, family 52, subfamily H, member 1
607	390245	KDM4E	lysine (K)-specific demethylase 4E
608	390616	ANKRD34C	ankyrin repeat domain 34C
609	390790	ARL5C	ADP-ribosylation factor-like 5C
610	391037	SKINTL	Skint-like, pseudogene
611	391627	USP17L9P	ubiquitin specific peptidase 17-like family member 9, pseudogene
612	391714	TRIM75	tripartite motif containing 75
613	392196	LOC392196	ubiquitin specific peptidase 17-like family member 2 pseudogene
614	392390	OR1L6	olfactory receptor, family 1, subfamily L, member 6
615	392391	OR5C1	olfactory receptor, family 5, subfamily C, member 1
616	392392	OR1K1	olfactory receptor, family 1, subfamily K, member 1
617	393046	OR2A5	olfactory receptor, family 2, subfamily A, member 5
618	399697	CTXN2	cortexin 2
619	399947	C11orf87	chromosome 11 open reading frame 87
620	399967	PATE2	prostate and testis expressed 2
621	399968	PATE4	prostate and testis expressed 4
622	400359	C15orf53	chromosome 15 open reading frame 53
623	400830	DEFB132	defensin, beta 132
624	400891	LOC400891	leucine-rich repeat-containing protein LOC400891
625	401250	MCCD1	mitochondrial coiled-coil domain 1
626	401253	LINC00336	long intergenic non-protein coding RNA 336
627	401335	C7orf65	chromosome 7 open reading frame 65
628	401498	TMEM215	transmembrane protein 215
629	401551	WDR38	WD repeat domain 38
630	401562	LCNL1	lipocalin-like 1
631	403314	APOBEC4	apolipoprotein B mRNA editing enzyme, catalytic polypeptide-like 4 (putative)
632	404785	POTEG	POTE ankyrin domain family, member G
633	405753	DUOXA2	dual oxidase maturation factor 2
634	407738	FAM19A1	family with sequence similarity 19 (chemokine (C-C motif)-like), member A1
635	408263	FNDC9	fibronectin type III domain containing 9
636	414157	C10orf62	chromosome 10 open reading frame 62
637	414301	DDI1	DNA-damage inducible 1 homolog 1 (S. cerevisiae)
638	414767	LINC00596	long intergenic non-protein coding RNA 596
639	414899	BLID	BH3-like motif containing, cell death inducer
640	414926	LINC00593	long intergenic non-protein coding RNA 593
641	439996	IFIT1B	interferon-induced protein with tetratricopeptide repeats 1B
642	440051	KRTAP5-11	keratin associated protein 5-11
643	440077	ZNF705A	zinc finger protein 705A
644	440279	UNC13C	unc-13 homolog C (C. elegans)
645	440533	PSG8	pregnancy specific beta-1-glycoprotein 8
646	440563	HNRNPCP5	heterogeneous nuclear ribonucleoprotein C pseudogene 5
647	440585	FAM183A	family with sequence similarity 183, member A
648	441177	LINC00602	long intergenic non-protein coding RNA 602
649	441452	SPATA31C1	SPATA31 subfamily C, member 1
650	441502	RPS26P11	ribosomal protein S26 pseudogene 11
651	441933	OR13G1	olfactory receptor, family 13, subfamily G, member 1
652	442229	SLC25A51P1	solute carrier family 25, member 51 pseudogene 1
653	442247	RFPL4B	ret finger protein-like 4B
654	442308	TUBBP6	tubulin, beta class I pseudogene 6
655	442361	OR2A2	olfactory receptor, family 2, subfamily A, member 2
656	442720	EIF3IP1	eukaryotic translation initiation factor 3, subunit I pseudogene 1
657	442721	LMOD2	leiomodin 2 (cardiac)
658	474354	LRRC18	leucine rich repeat containing 18
659	553137	LOC553137	uncharacterized LOC553137
660	554226	ANKRD30BL	ankyrin repeat domain 30B-like
661	574028	CLLU1	chronic lymphocytic leukemia up-regulated 1
662	574040	SNORA6	small nucleolar RNA, H/ACA box 6
663	574042	SNORA10	small nucleolar RNA, H/ACA box 10
664	594840	ZFAT-AS1	ZFAT antisense RNA 1
665	619351	LINC00589	long intergenic non-protein coding RNA 589
666	619499	SNORA27	small nucleolar RNA, H/ACA box 27
667	619505	SNORA21	small nucleolar RNA, H/ACA box 21
668	619562	SNORA3	small nucleolar RNA, H/ACA box 3
669	619565	SNORA52	small nucleolar RNA, H/ACA box 52
670	619568	SNORA4	small nucleolar RNA, H/ACA box 4
671	641654	HEPN1	hepatocellular carcinoma, down-regulated 1
672	641702	FAM138F	family with sequence similarity 138, member F
673	643036	SLED1	RTFV9368
674	643236	TMEM72	transmembrane protein 72
675	643418	LIPN	lipase, family member N
676	643432	TSG1	tumor suppressor TSG1
677	644139	PIRT	phosphoinositide-interacting regulator of transient receptor potential channels
678	644997	C1orf200	chromosome 1 open reading frame 200
679	645090	CXorf30	chromosome X open reading frame 30
680	645323	LINC00461	long intergenic non-protein coding RNA 461
681	645832	SEBOX	SEBOX homeobox
682	645843	TMEM14E	transmembrane protein 14E
683	645996	NAP1L6	nucleosome assembly protein 1-like 6
684	646498	C3orf84	chromosome 3 open reading frame 84
685	646600	C3orf65	chromosome 3 open reading frame 65
686	647174	SERPINE3	serpin peptidase inhibitor, clade E (nexin, plasminogen activator inhibitor type 1), member 3
687	652965	SNORA48	small nucleolar RNA, H/ACA box 48
688	652966	SNORD10	small nucleolar RNA, C/D box 10
689	653247	PRB2	proline-rich protein BstNI subfamily 2
690	653316	FAM153C	family with sequence similarity 153, member C
691	653604	HIST2H3D	histone cluster 2, H3d
692	654319	SNORA5A	small nucleolar RNA, H/ACA box 5A
693	654321	SNORA75	small nucleolar RNA, H/ACA box 75
694	654322	SNORA13	small nucleolar RNA, H/ACA box 13
695	654429	LRTM2	leucine-rich repeats and transmembrane domains 2
696	654502	IQCJ	IQ motif containing J
697	664618	HSP90AB4P	heat shock protein 90kDa alpha (cytosolic), class B member 4, pseudogene
698	677679	SCARNA3	small Cajal body-specific RNA 3
699	677681	SCARNA20	small Cajal body-specific RNA 20
700	677763	SCARNA21	small Cajal body-specific RNA 21
701	677765	SCARNA18	small Cajal body-specific RNA 18
702	677770	SCARNA22	small Cajal body-specific RNA 22
703	677771	SCARNA4	small Cajal body-specific RNA 4
704	677773	SCARNA23	small Cajal body-specific RNA 23
705	677774	SCARNA1	small Cajal body-specific RNA 1
706	677776	SCARNA8	small Cajal body-specific RNA 8
707	677780	SCARNA11	small Cajal body-specific RNA 11
708	677792	SNORA1	small nucleolar RNA, H/ACA box 1
709	677793	SNORA2A	small nucleolar RNA, H/ACA box 2A
710	677794	SNORA2B	small nucleolar RNA, H/ACA box 2B
711	677796	SNORA5C	small nucleolar RNA, H/ACA box 5C
712	677798	SNORA9	small nucleolar RNA, H/ACA box 9
713	677799	SNORA11	small nucleolar RNA, H/ACA box 11
714	677800	SNORA12	small nucleolar RNA, H/ACA box 12
715	677801	SNORA14A	small nucleolar RNA, H/ACA box 14A
716	677802	SNORA14B	small nucleolar RNA, H/ACA box 14B
717	677803	SNORA15	small nucleolar RNA, H/ACA box 15
718	677805	SNORA18	small nucleolar RNA, H/ACA box 18
719	677806	SNORA20	small nucleolar RNA, H/ACA box 20
720	677807	SNORA22	small nucleolar RNA, H/ACA box 22
721	677808	SNORA23	small nucleolar RNA, H/ACA box 23
722	677809	SNORA24	small nucleolar RNA, H/ACA box 24
723	677811	SNORA28	small nucleolar RNA, H/ACA box 28
724	677814	SNORA31	small nucleolar RNA, H/ACA box 31
725	677815	SNORA34	small nucleolar RNA, H/ACA box 34
726	677819	SNORA37	small nucleolar RNA, H/ACA box 37
727	677820	SNORA38	small nucleolar RNA, H/ACA box 38
728	677822	SNORA40	small nucleolar RNA, H/ACA box 40
729	677823	SNORA42	small nucleolar RNA, H/ACA box 42
730	677825	SNORA44	small nucleolar RNA, H/ACA box 44
731	677826	SNORA45	small nucleolar RNA, H/ACA box 45
732	677827	SNORA46	small nucleolar RNA, H/ACA box 46
733	677828	SNORA47	small nucleolar RNA, H/ACA box 47
734	677829	SNORA49	small nucleolar RNA, H/ACA box 49
735	677830	SNORA50	small nucleolar RNA, H/ACA box 50
736	677831	SNORA51	small nucleolar RNA, H/ACA box 51
737	677832	SNORA53	small nucleolar RNA, H/ACA box 53
738	677834	SNORA55	small nucleolar RNA, H/ACA box 55
739	677836	SNORA58	small nucleolar RNA, H/ACA box 58
740	677838	SNORA61	small nucleolar RNA, H/ACA box 61
741	677839	SNORA71C	small nucleolar RNA, H/ACA box 71C
742	677840	SNORA71D	small nucleolar RNA, H/ACA box 71D
743	677841	SNORA74B	small nucleolar RNA, H/ACA box 74B
744	677842	SNORA76	small nucleolar RNA, H/ACA box 76
745	677845	SNORA79	small nucleolar RNA, H/ACA box 79
746	677846	SNORA80	small nucleolar RNA, H/ACA box 80
747	677847	SNORA81	small nucleolar RNA, H/ACA box 81
748	677882	SNORA59B	small nucleolar RNA, H/ACA box 59B
749	692073	SNORA16A	small nucleolar RNA, H/ACA box 16A
750	692158	SNORA57	small nucleolar RNA, H/ACA box 57
751	692223	SNORD97	small nucleolar RNA, C/D box 97
752	692225	SNORD94	small nucleolar RNA, C/D box 94
753	723809	LHFPL3-AS2	LHFPL3 antisense RNA 2
754	727830	SPATA31A3	SPATA31 subfamily A, member 3
755	727832	GOLGA6L6	golgin A6 family-like 6
756	727851	RGPD8	RANBP2-like and GRIP domain containing 8
757	727940	RHOXF2B	Rhox homeobox family, member 2B
758	728116	ZBTB8B	zinc finger and BTB domain containing 8B
759	728402	TPI1P3	triosephosphate isomerase 1 pseudogene 3
760	728655	HULC	hepatocellular carcinoma up-regulated long non-coding RNA
761	728773	PABPC1P2	poly(A) binding protein, cytoplasmic 1 pseudogene 2
762	728788	ANKRD20A20P	ankyrin repeat domain 20 family, member A20, pseudogene
763	729156	GTF2IRD1P1	GTF2I repeat domain containing 1 pseusogene 1
764	729238	SFTPA2	surfactant protein A2
765	729438	GATSL2	GATS protein-like 2
766	729609	LOC729609	uncharacterized LOC729609
767	729884	NA	NA
768	768239	PSAPL1	prosaposin-like 1 (gene/pseudogene)
769	790952	ESRG	embryonic stem cell related (non-protein coding)
770	100124533	SCARNA27	small Cajal body-specific RNA 27
771	100124534	SNORA84	small nucleolar RNA, H/ACA box 84
772	100124536	SNORA38B	small nucleolar RNA, H/ACA box 38B
773	100124539	SNORA11B	small nucleolar RNA, H/ACA box 11B
774	100128023	DPPA2P3	developmental pluripotency associated 2 pseudogene 3
775	100130148	MAPT-IT1	MAPT intronic transcript 1 (non-protein coding)
776	100130264	LOC100130264	uncharacterized LOC100130264
777	100130302	SUPT20HL1	suppressor of Ty 20 homolog (S. cerevisiae)-like 1
778	100130386	LINC00552	long intergenic non-protein coding RNA 552
779	100130933	SMIM6	small integral membrane protein 6
780	100132103	FAM66E	family with sequence similarity 66, member E
781	100132354	LOC100132354	uncharacterized LOC100132354
782	100132708	CYP4F30P	cytochrome P450, family 4, subfamily F, polypeptide 30, pseudogene
783	100133172	FAM66A	family with sequence similarity 66, member A
784	100141515	C17orf99	chromosome 17 open reading frame 99
785	100151683	RNU4ATAC	RNA, U4atac small nuclear (U12-dependent splicing)
786	100151684	RNU6ATAC	RNA, U6atac small nuclear (U12-dependent splicing)
787	100158262	SCARNA9L	small Cajal body-specific RNA 9-like
788	100169851	PATE3	prostate and testis expressed 3
789	100169890	PEG3-AS1	PEG3 antisense RNA 1
790	100240726	LOC100240726	makorin ring finger protein 1 pseudogene
791	100271831	NA	NA
792	100288801	FRG2C	FSHD region gene 2 family, member C
